# Supplementary material for: HMGN1 and HMGN2 are recruited to acetylated and histone variant H2A.Z-containing nucleosomes to regulate chromatin state and transcription
Source: J Biol Chem. 2025 Nov 29;302(1):110997. doi: 10.1016/j.jbc.2025.110997 (PMC12796744; doi:10.1016/j.jbc.2025.110997)
Supplement: Table S1 [file mmc1.xlsx]

## Sheet: ChIP-seq
Table S1. Accession numbers
Data Type	Factor	Antibody	Cell Type	Replicate	Factor Accession Number	Background Accession Number
ChIP-seq	RAD21	Abcam ab992	WT mESCs	1	GSM8768208	GSM4647523
ChIP-seq	RAD21	Abcam ab992	WT mESCs	2	GSM8768209
ChIP-seq	RAD21	Abcam ab992	WT mESCs	3	GSM8768210
ChIP-seq	RAD21	Abcam ab992	WT mESCs	4	GSM8768211
ChIP-seq	RAD21	Abcam ab992	WT mESCs	5	GSM8768212
ChIP-seq	RAD21	Abcam ab992	Hmgn1-/-Hmgn2-/- mESCs	1	GSM8844873	GSE291947
ChIP-seq	RAD21	Abcam ab992	Hmgn1-/-Hmgn2-/- mESCs	2	GSM8844874
ChIP-seq	CTCF	Active Motif 61311	WT mESCs	1	GSM8768213	GSM4647523
ChIP-seq	CTCF	Active Motif 61311	WT mESCs	2	GSM8768214
ChIP-seq	CTCF	Active Motif 61311	WT mESCs	3	GSM8768215
ChIP-seq	CTCF	Active Motif 61311	WT mESCs	4	GSM8768216
ChIP-seq	CTCF	Active Motif 61311	WT mESCs	5	GSM8768217
ChIP-seq	CTCF	Active Motif 61311	Hmgn1-/-Hmgn2-/- mESCs	1	GSM8844875	GSE291947
ChIP-seq	CTCF	Active Motif 61311	Hmgn1-/-Hmgn2-/- mESCs	2	GSM8844876
ChIP-seq	H3K27ac	Active Motif 39135	WT mESCs	1	GSM4647528	GSE153576
ChIP-seq	H3K27ac	Active Motif 39135	WT mESCs	2	GSM4647529
ChIP-seq	H3K4me3	Abcam ab8580	WT mESCs	1	GSM4647522	GSE153576
ChIP-seq	H3K4me3	Abcam ab8580	WT mESCs	2	GSM4647523
ChIP-seq	HMGN1	Bustin lab	WT mESCs	1	SRX4415293	PRJNA481982
ChIP-seq	HMGN1	Bustin lab	WT mESCs	2	SRX4415292
ChIP-seq	HMGN2	Bustin lab and Cell Signaling abD9B9	WT mESCs	1	SRX4415291
ChIP-seq	HMGN2	Bustin lab and Cell Signaling abD9B9	WT mESCs	2	SRX4415290
ChIP-seq	H2A.Z	Abcam ab4147	WT mESCs	1	SRR390384	GSM849928
ChIP-seq	H2A.Z	Abcam ab4147	WT mESCs	2	SRR390385

## Sheet: RNA-seq
Table S1. Accession numbers
Data Type	Factor	Antibody	Cell Type	Replicate	Factor Accession Number	Background Accession Number
RNA-seq	---	---	WT mESCs	1	GSM8844889	GSE291949
RNA-seq	---	---	WT mESCs	2	GSM8844890
RNA-seq	---	---	WT mESCs	3	GSM8844891
RNA-seq	---	---	Hmgn1-/- mESCs	1	GSM8844892
RNA-seq	---	---	Hmgn1-/- mESCs	2	GSM8844893
RNA-seq	---	---	Hmgn1-/- mESCs	3	GSM8844894
RNA-seq	---	---	Hmgn2-/- mESCs	1	GSM8844895
RNA-seq	---	---	Hmgn2-/- mESCs	2	GSM8844896
RNA-seq	---	---	Hmgn2-/- mESCs	3	GSM8844897
RNA-seq	---	---	Hmgn1-/-Hmgn2-/- mESCs	1	GSM8844898
RNA-seq	---	---	Hmgn1-/-Hmgn2-/- mESCs	2	GSM8844899
RNA-seq	---	---	Hmgn1-/-Hmgn2-/- mESCs	3	GSM8844900
