# Supplementary material for: HMGN1 and HMGN2 are recruited to acetylated and histone variant H2A.Z-containing nucleosomes to regulate chromatin state and transcription
Source: J Biol Chem. 2025 Nov 29;302(1):110997. doi: 10.1016/j.jbc.2025.110997 (PMC12796744; doi:10.1016/j.jbc.2025.110997)
Supplement: Table S2 [file mmc2.xlsx]

## Sheet: RNA-seq
Table S2. QC information
Data Type	Sample ID	Total Reads	Uniquely Mapped Reads	Duplicates removed	Percentage of reads aligned (after duplicates removed)
RNA-seq	WT mESCs rep1	39939986	35526659	4413327	0.889501
RNA-seq	WT mESCs rep2	22165283	19780544	2384739	0.892411
RNA-seq	WT mESCs rep3	35929337	31964173	3965164	0.88964
RNA-seq	Hmgn1-/- mESCs rep1	32971612	29378144	3593468	0.891013
RNA-seq	Hmgn1-/- mESCs rep2	26638708	23726172	2912536	0.890665
RNA-seq	Hmgn1-/- mESCs rep3	27897584	24656852	3240732	0.883835
RNA-seq	Hmgn2-/- mESCs rep1	32818510	29321190	3497320	0.893435
RNA-seq	Hmgn2-/- mESCs rep2	33309863	29692281	3617582	0.891396
RNA-seq	Hmgn2-/- mESCs rep3	21964884	19477055	2487829	0.886736
RNA-seq	Hmgn1-/-Hmgn2-/- mESCs rep1	38894697	34873025	4021672	0.896601
RNA-seq	Hmgn1-/-Hmgn2-/- mESCs rep2	28045739	25024359	3021380	0.89227
RNA-seq	Hmgn1-/-Hmgn2-/- mESCs rep3	33335300	29533564	3801736	0.885955

## Sheet: ChIP-seq
Table S2. QC information
Data Type	Sample ID	Mouse Reads	Human Reads	Spike-in	Scaling factor	Total reads aligned	Duplicates removed	Reads aligned after duplicates removed	Percentage of reads aligned (after duplicates removed)	Peaks called (q=0.01)	Filterating parameter	Final peak list
ChIP-seq	WT_RAD21_MergedReps4-5_pairedwithHMGN1HMGN2-DKO	37948430	1168560	3.07934	1.62373	43012742	3895752	39116990	90.9428	23168	Filtering qval>8	19771
ChIP-seq	HMGN1HMGN2-DKO_RAD21_MergedReps1-2	40366296	1646620	4.0792	1.22573	46916872	4903956	42012916	89.5476	22719	Filtering qval>8	19950
ChIP-seq	WT_RAD21_MergedReps1-5	118182034	5122880	4.33474	1.15347	136380690	13075776	123304914	90.4123	37052	No Filtering	37052
ChIP-seq	WT_CTCF_MergedReps4-5_pairedwithHMGN1HMGN2-DKO	37154514	1220294	3.28438	1.52236	42546112	4171304	38374808	90.1958	44027	No Filtering	44027
ChIP-seq	HMGN1HMGN2-DKO_CTCF_MergedReps1-2	42083388	1784882	4.2413	1.17888	48147350	4279080	43868270	91.1125	46894	No Filtering	46894
ChIP-seq	WT_CTCF_MergedReps1-5	118465266	6195170	5.22952	0.95611	139824958	15164522	124660436	89.1546	87102	Filtering qval>8	64878
ChIP-seq	WT_H3K27ac_MergedReps1-2	87106856	1953932	2.24314	2.22901	100651778	11590990	89060788	88.4841	34366	No Filtering	34366
ChIP-seq	WT_H3K4me3_MergedReps1-2	42818376	5991	---	---	47508290	4683923	42824367	90.1408	49680	Filtering qval>2	39148
ChIP-seq	WT_HMGN1_MergedReps1-2	163693566	2586	---	---	172673568	8977416	163696152	94.8009	111992	Filtering qval>15	30502
ChIP-seq	WT_HMGN2_MergedReps1-2	158774274	2212	---	---	167422460	8645974	158776486	94.8358	117325	Filtering qval>5	29593
ChIP-seq	WT_H2AZ_MergedReps1-2	18769777	123701	---	---	21872203	2978725	18893478	86.3812	30770	No Filtering	30770
