# Supplementary material for: HMGN1 and HMGN2 are recruited to acetylated and histone variant H2A.Z-containing nucleosomes to regulate chromatin state and transcription
Source: J Biol Chem. 2025 Nov 29;302(1):110997. doi: 10.1016/j.jbc.2025.110997 (PMC12796744; doi:10.1016/j.jbc.2025.110997)
Supplement: Table S3 [file mmc3.xlsx]

## Sheet: DE-HMGN1-KO to WT
Table S3. Differentially expressed genes for Hmgn1-/- mESCs relative to WT mESCs
gene	baseMean	log2FoldChange	lfcSE	pvalue	padj
Nostrin	27.5374	-3.78667	0.585132	2.47473e-12	1.01988e-10
Cubn	467.99	-3.67972	0.174874	1.40901e-99	3.79376e-96
Hnf1b	21.8512	-3.55271	0.633706	6.3608e-10	1.81232e-08
Pdgfra	121.092	-3.46432	0.253891	1.47109e-43	6.42309e-41
Tfec	10.3364	-3.301	1.28671	1.58289e-05	0.000186517
Sox17	59.5736	-3.25341	0.345885	3.85902e-22	4.48507e-20
Habp2	14.3483	-3.16836	0.765563	6.80617e-07	1.09734e-05
Dkk1	29.3904	-2.89009	0.4711	5.26221e-11	1.78971e-09
Bmper	21.5598	-2.8895	0.57295	2.03291e-08	4.43208e-07
Dab2	315	-2.72638	0.17691	1.40784e-54	1.08303e-51
Srgn	80.8996	-2.66486	0.283989	5.43861e-22	6.23126e-20
Gata4	225.073	-2.53002	0.171916	4.62319e-50	2.8726e-47
Themis	19.1799	-2.48462	0.601785	9.86519e-07	1.53095e-05
Foxq1	83.7731	-2.41516	0.273263	6.85121e-20	6.43496e-18
Gata6	125.797	-2.38451	0.232765	9.18527e-26	1.37396e-23
Klb	21.5944	-2.22068	0.555651	1.57069e-06	2.32154e-05
Nexn	113.598	-1.96632	0.230612	6.77743e-19	5.91834e-17
Steap4	16.094	-1.91445	0.720216	6.39626e-05	0.000632772
Pdzd3	43.4092	-1.83529	0.380684	4.75557e-08	9.68806e-07
Slc15a2	42.4355	-1.75856	0.368377	5.94044e-08	1.18625e-06
5930403L14Rik	17.2849	-1.70382	0.745738	0.000157339	0.00138461
Amn	125.44	-1.68753	0.208057	2.08004e-17	1.54853e-15
Gm996	77.6919	-1.68718	0.286793	1.57118e-10	4.95749e-09
Srms	23.3013	-1.66916	0.577888	4.25082e-05	0.000447958
Tnfrsf25	68.5802	-1.62438	0.31304	7.75963e-09	1.84078e-07
Rln3	204.126	-1.61652	0.174114	7.03726e-22	7.95013e-20
Fam211b	10.0407	-1.58602	1.00797	0.000652398	0.00470723
Adamtsl1	73.3633	-1.56344	0.268256	2.30227e-10	7.07093e-09
Gna14	378.159	-1.48873	0.129937	1.08772e-31	2.34295e-29
Zfp783	48.9078	-1.48812	0.33012	2.11138e-07	3.77316e-06
Cyp27b1	66.1871	-1.48387	0.300001	2.80038e-08	5.96049e-07
Bmp6	76.5814	-1.43914	0.263257	1.94284e-09	5.11183e-08
Kbtbd13	74.0217	-1.43834	0.264017	2.15301e-09	5.63725e-08
Pth1r	94.0989	-1.40929	0.253923	1.25104e-09	3.38536e-08
Lingo3	217.402	-1.40154	0.164851	1.0451e-18	8.98066e-17
Ccdc135	48.1325	-1.38488	0.346557	1.69235e-06	2.47196e-05
Fam19a4	63.9752	-1.38466	0.294664	9.36514e-08	1.80757e-06
Sox18	79.2835	-1.36567	0.263411	8.99639e-09	2.10684e-07
Nkx6-2	361.7	-1.33583	0.158362	2.02085e-18	1.70036e-16
C1qtnf4	109.072	-1.32603	0.236576	9.65236e-10	2.67468e-08
Gltpd2	18.8424	-1.30877	0.696634	0.000488059	0.00367752
Acsm3	18.3961	-1.3043	0.660009	0.000401684	0.00310637
Mmp28	74.2854	-1.29494	0.268453	5.40481e-08	1.09007e-06
Tm6sf1	29.6581	-1.29096	0.474794	7.81841e-05	0.000751377
Robo4	207.92	-1.28783	0.191698	1.03186e-12	4.49317e-11
Dnajc6	698.89	-1.2728	0.105962	2.27357e-34	5.70866e-32
Fgf10	39.071	-1.24267	0.416058	4.09727e-05	0.00043319
Tdrd1	108.139	-1.23628	0.239999	1.10073e-08	2.53671e-07
Ntn1	2683.79	-1.23597	0.096287	8.04438e-39	2.54818e-36
Nkx6-3	551.498	-1.23342	0.139688	7.22242e-20	6.7444e-18
Tmem200b	40.8043	-1.22335	0.493545	0.000144221	0.00128157
Apba2	43.6797	-1.20364	0.390837	3.2581e-05	0.000355159
Zfp385c	26.4359	-1.20276	0.557969	0.000301411	0.00243221
Lama1	3216.95	-1.19494	0.0929032	5.93639e-39	1.91805e-36
Polr3gl	611.346	-1.18093	0.303057	2.52407e-06	3.53347e-05
Dcaf12l1	346.026	-1.17239	0.152934	1.121e-15	7.27296e-14
Egr4	53.4522	-1.16419	0.336392	1.0889e-05	0.000133773
Rec8	329.885	-1.15353	0.136645	2.092e-18	1.7511e-16
Cnpy1	523.995	-1.15078	0.119589	4.61731e-23	5.82755e-21
Hsf4	84.9778	-1.15046	0.257577	2.66161e-07	4.66866e-06
Hic1	85.8534	-1.1468	0.269538	6.42027e-07	1.04241e-05
Ankrd34a	462.033	-1.13673	0.147105	6.82228e-16	4.49853e-14
Cpe	539.109	-1.13348	0.12712	3.27738e-20	3.17042e-18
Necab2	395.67	-1.13282	0.129979	1.94627e-19	1.75654e-17
Zfp827	439.329	-1.12586	0.153182	1.17393e-14	6.56663e-13
Tmem151b	238.427	-1.12431	0.152375	9.47303e-15	5.33229e-13
Esam	141.886	-1.12296	0.281905	1.83182e-06	2.65885e-05
Tmem59l	381.289	-1.10923	0.134817	1.20349e-17	9.17093e-16
Tbc1d4	113.631	-1.10797	0.21889	1.64603e-08	3.66276e-07
Tril	221.381	-1.10367	0.163169	7.22453e-13	3.1976e-11
Ctxn3	30.1101	-1.09189	0.488771	0.000280728	0.00228472
Mansc1	30.9411	-1.08264	0.499029	0.000327116	0.00260195
Aatk	31.5642	-1.07731	0.480511	0.000279466	0.00227674
Dmrtb1	109.689	-1.06155	0.225808	8.95668e-08	1.73495e-06
Hapln4	226.625	-1.05363	0.160265	2.38799e-12	9.86648e-11
Nlrp6	101.281	-1.05335	0.260991	1.47621e-06	2.20002e-05
Pygo1	45.8996	-1.0481	0.384552	8.99859e-05	0.000845863
Igsf21	171.174	-1.04403	0.186538	9.10568e-10	2.53624e-08
H2afy	2933.95	-1.04255	0.0909676	1.36705e-31	2.90589e-29
Slc38a3	144.763	-1.04189	0.21835	6.34987e-08	1.26177e-06
Flrt3	101.157	-1.03885	0.236375	3.42568e-07	5.88117e-06
Slc7a2	115.437	-1.03386	0.222922	1.17075e-07	2.20952e-06
Jph3	117.817	-1.02522	0.215982	7.02935e-08	1.38656e-06
Rnf157	222.242	-1.01425	0.178191	5.10565e-10	1.47817e-08
Aqp6	29.5956	-1.01363	0.505442	0.000505113	0.00378853
1700067K01Rik	85.3524	-1.00724	0.251085	1.59285e-06	2.35e-05
Id4	73.914	1.00282	0.281808	8.07225e-06	0.00010212
Ptk2b	676.588	1.00334	0.151144	1.42247e-12	6.1117e-11
Wdr96	44.8842	1.0046	0.41627	0.000200668	0.00170621
Prrc1	932.266	1.00781	0.0866042	1.59605e-32	3.73684e-30
Wnt6	76.5656	1.00971	0.375467	0.000101263	0.000939097
Pzp	21.0683	1.01046	0.673352	0.00146857	0.0093552
Ddr1	1770.29	1.01732	0.0805891	9.90134e-38	2.80625e-35
App	161.445	1.01795	0.194127	5.94873e-09	1.43435e-07
Cdh23	48.0553	1.02103	0.409411	0.000163071	0.00142864
Gpr133	107.5	1.02652	0.244262	7.56584e-07	1.21136e-05
Guca1a	54.8614	1.02961	0.377785	9.11031e-05	0.000855183
Cspg5	61.1373	1.02997	0.315845	2.06545e-05	0.00023749
Mex3b	256.904	1.03139	0.428777	0.000199743	0.00170013
Tbx4	18.9051	1.03147	0.695207	0.00147664	0.00938465
Asgr2	18.2719	1.03184	0.663002	0.00127539	0.00835519
Bcas1	57.8316	1.03188	0.32362	2.56004e-05	0.000286409
Sema3e	330.407	1.0335	0.13364	5.52539e-16	3.67336e-14
Rtkn	255.011	1.03441	0.180185	3.97509e-10	1.16336e-08
Upk3b	52.1348	1.03624	0.381151	9.22743e-05	0.000864671
Phldb2	229.75	1.03654	0.182006	5.17955e-10	1.49155e-08
Nab1	273.025	1.03748	0.150224	2.4545e-13	1.14272e-11
Cyp2s1	419.764	1.03852	0.356319	5.51526e-05	0.000558965
Slc17a9	318.656	1.04459	0.142452	1.17472e-14	6.56663e-13
D1Pas1	716.538	1.04507	0.110197	1.49515e-22	1.84382e-20
Slc18b1	145.795	1.0468	0.237293	3.20845e-07	5.55546e-06
Akr1b8	524.723	1.04685	0.148671	9.68856e-14	4.75741e-12
Slc5a1	55.0574	1.04958	0.346063	3.96864e-05	0.000422295
Rhox13	26.4083	1.05287	0.54172	0.000553111	0.00410074
Nxt2	205.875	1.05413	0.159874	2.10569e-12	8.76738e-11
Mfsd7c	36.1725	1.05512	0.457831	0.000247352	0.00204502
Dnahc8	358.863	1.05624	0.141196	4.00183e-15	2.40117e-13
Lmo7	338.531	1.05785	0.175373	7.3949e-11	2.47339e-09
Mfge8	2115.97	1.06022	0.0997597	1.47547e-27	2.45734e-25
Ptges	127.577	1.06036	0.223925	7.63877e-08	1.49581e-06
Tpm1	3267.04	1.06091	0.074657	5.82951e-47	2.94299e-44
Btbd17	39.6433	1.06277	0.412826	0.000129798	0.00116949
Cxcl12	45.8221	1.0646	0.432692	0.000170505	0.00148012
Plk2	597.384	1.0693	0.151178	8.04968e-14	4.01366e-12
Chst7	42.0722	1.07248	0.405924	0.000109142	0.00100353
Irf1	605.48	1.07821	0.112408	5.68956e-23	7.12518e-21
Lpar1	112.84	1.07826	0.247162	4.01776e-07	6.78234e-06
Npnt	94.2815	1.08094	0.264284	1.2095e-06	1.8347e-05
S100a6	1337.94	1.08175	0.743529	0.001462	0.009317
Scn3b	30.1856	1.08251	0.503441	0.000341445	0.00269997
Ctgf	1102.09	1.08599	0.380826	6.35191e-05	0.00062954
Shisa2	276.779	1.09001	0.14697	6.8456e-15	3.93561e-13
Sult6b1	197.909	1.09258	0.176211	2.76169e-11	1.00103e-09
Slc18a3	31.4235	1.09368	0.502164	0.000317615	0.00254139
Spn	391.359	1.09448	0.133961	1.89224e-17	1.42182e-15
Gas7	38.077	1.09488	0.431704	0.000138939	0.00124092
Id3	895.745	1.09797	0.407627	9.43687e-05	0.000882249
Parva	194.651	1.10216	0.184089	1.02302e-10	3.36597e-09
Lats2	97.1995	1.10231	0.272611	1.45503e-06	2.17246e-05
2023-09-01	4289.54	1.1031	0.0998978	1.75158e-29	3.36866e-27
Abcb1a	402.157	1.10349	0.131441	2.94547e-18	2.42775e-16
Nab2	434.585	1.10396	0.14738	4.01309e-15	2.40117e-13
Nbl1	32.0656	1.10545	0.471355	0.000215438	0.00181839
Ulbp1	57.1863	1.10563	0.362611	3.70427e-05	0.000397624
Pla2g4e	30.5513	1.10623	0.505961	0.000308001	0.0024792
Myh7	20.0052	1.10728	0.660136	0.000907969	0.00630239
Eln	60.7397	1.11	0.315082	9.03559e-06	0.000112805
Pitx2	105.572	1.11186	0.315898	9.12694e-06	0.000113858
Ldhb	1886.03	1.11386	0.0907662	9.94144e-36	2.59039e-33
Ccdc60	66.1067	1.11488	0.290735	3.14675e-06	4.32644e-05
Irs2	332.406	1.11689	0.15394	2.32281e-14	1.22231e-12
Casq2	16.132	1.11887	0.725918	0.00117677	0.00782854
Slc29a3	607.201	1.11967	0.15872	9.85091e-14	4.8079e-12
Fhl1	538.872	1.12324	0.105495	1.32867e-27	2.25944e-25
Vax2os	45.7831	1.12584	0.385908	5.23082e-05	0.000536192
Itpkb	82.9242	1.12726	0.255378	3.30205e-07	5.69921e-06
Sertad4	90.4894	1.12858	0.25762	3.80156e-07	6.47147e-06
Nuak1	228.357	1.13306	0.168753	1.04179e-12	4.52421e-11
Steap3	333.812	1.13413	0.170497	1.58303e-12	6.72994e-11
Rassf9	14.5081	1.13473	0.780773	0.00136949	0.00884613
Itga8	50.4644	1.1369	0.470666	0.000178509	0.00153968
Bcl11a	102.844	1.13705	0.243773	1.10752e-07	2.09753e-06
Ifi35	63.4607	1.13761	0.329563	1.12618e-05	0.000137516
Timp2	113.461	1.15004	0.22925	2.11105e-08	4.57363e-07
Prnp	161.651	1.15098	0.18734	4.13143e-11	1.42732e-09
Casq1	129.427	1.15115	0.20401	7.82216e-10	2.19387e-08
Cacna1g	22.8497	1.1513	0.617856	0.000589206	0.00433651
Lamb3	35.7508	1.15194	0.491034	0.000206715	0.00175301
Zp3	295.77	1.15258	0.164842	1.57175e-13	7.4028e-12
Lama4	38.1905	1.1544	0.467376	0.000155152	0.00136785
P2rx7	111.385	1.15593	0.228439	1.70642e-08	3.78152e-07
Fxyd5	27.5294	1.1577	0.554026	0.00036244	0.00284372
Slc11a1	52.7168	1.16018	0.343287	1.3987e-05	0.000167006
Efna5	75.4481	1.16149	0.270005	5.31932e-07	8.82275e-06
Cd109	110.422	1.16206	0.235897	3.29514e-08	6.85109e-07
Jun	217.285	1.16295	0.172957	9.97556e-13	4.35555e-11
Fst	91.9665	1.16421	0.28926	1.5762e-06	2.32756e-05
4930500J02Rik	1084.78	1.1665	0.0899341	1.4622e-39	4.82079e-37
Cntn2	104.309	1.1665	0.280976	9.69929e-07	1.50665e-05
Ptprv	185.072	1.16721	0.185415	1.62994e-11	6.05324e-10
Lypd6	30.7542	1.16893	0.491271	0.000188903	0.00161895
Dmkn	32.5814	1.17231	0.47591	0.000155386	0.00136874
Fam107b	234.836	1.1725	0.177481	2.19677e-12	9.1231e-11
Defb30	3.16046	1.17492	1.49074	0.00158859	0.00998975
Krt17	458.996	1.1783	0.118368	1.78239e-24	2.48228e-22
Aldh1l1	68.0986	1.17877	0.295238	1.77831e-06	2.58583e-05
Pknox2	43.8021	1.17941	0.442178	9.53026e-05	0.000889436
Gm216	53.0096	1.18214	0.385604	3.4187e-05	0.000370914
Padi3	130.341	1.18892	0.199756	1.33835e-10	4.27293e-09
Wnt5a	40.4069	1.19271	0.444876	9.13602e-05	0.000857099
Prickle1	157.699	1.19295	0.214736	1.29223e-09	3.47932e-08
Loxl2	174.057	1.19306	0.213733	1.11579e-09	3.06558e-08
Gap43	315.664	1.19445	0.159166	3.85892e-15	2.33487e-13
Manba	2568.1	1.19544	0.0790801	1.05083e-52	7.38097e-50
Ap3b2	150.126	1.1984	0.18691	7.86528e-12	3.01814e-10
Fxyd2	3.2132	1.20009	1.50029	0.00151362	0.00958169
Nt5e	169.251	1.20027	0.225893	4.75214e-09	1.16673e-07
Pou6f1	119.639	1.20101	0.206978	3.21422e-10	9.54869e-09
Abcb1b	558.222	1.20162	0.15981	3.45871e-15	2.10851e-13
Il34	56.8069	1.20349	0.348491	1.10289e-05	0.000134978
Myl9	181.859	1.20675	0.180059	1.17263e-12	5.07876e-11
Dkk3	42.8535	1.20698	0.389039	3.05642e-05	0.00033521
Kif1a	182.89	1.20744	0.208082	3.21541e-10	9.54869e-09
Camk2d	104.459	1.2085	0.226309	4.13889e-09	1.03185e-07
Ephx1	112.639	1.2091	0.21647	1.09814e-09	3.02224e-08
Syne3	25.0166	1.2117	0.567174	0.000311668	0.00250248
Slc40a1	68.6527	1.21622	0.289239	7.88719e-07	1.24797e-05
Rpl39l	184.432	1.21638	0.189573	7.64758e-12	2.94159e-10
Aff1	896.316	1.21979	0.109566	6.62544e-30	1.28957e-27
6430531B16Rik	71.395	1.22814	0.365133	1.4371e-05	0.000170708
Mical1	886.129	1.22853	0.0919923	8.8486e-42	3.48656e-39
Prom1	88.7437	1.22876	0.266838	1.47412e-07	2.72165e-06
Masp2	37.7222	1.23022	0.414709	4.34976e-05	0.000456302
Ptpn7	54.7367	1.23561	0.326965	3.79299e-06	5.1449e-05
Jph2	57.3247	1.23693	0.376106	1.78466e-05	0.000208017
Sgms2	84.3203	1.23723	0.292666	7.20652e-07	1.15727e-05
Igf2as	40.2314	1.23775	0.512525	0.000164968	0.00144334
Plcxd1	124.386	1.23929	0.207897	1.27425e-10	4.10888e-09
Ccdc73	83.1931	1.24229	0.273992	2.01167e-07	3.61496e-06
E330020D12Rik	39.5647	1.24279	0.393836	2.59739e-05	0.000289985
Arhgdib	104.558	1.24404	0.27619	2.28819e-07	4.05771e-06
Ahnak	2288.46	1.2466	0.115759	3.57124e-28	6.27102e-26
Mmp25	169.382	1.25207	0.198766	1.60552e-11	5.99011e-10
Kdr	23.9169	1.25299	0.647856	0.000459522	0.00349674
Fam25c	216.702	1.25358	0.192493	4.09426e-12	1.64534e-10
Igsf11	23.6994	1.25589	0.570421	0.000260477	0.00214148
Rragd	768.322	1.25892	0.0935913	2.32647e-42	9.63694e-40
Clu	736.385	1.27017	0.135042	3.55745e-22	4.19493e-20
Sord	538.876	1.2726	0.123775	6.05066e-26	9.13536e-24
Slc5a5	320.496	1.273	0.164876	7.19594e-16	4.72563e-14
Trim16	54.6511	1.27366	0.379956	1.46217e-05	0.000173431
Fam167a	58.7859	1.27571	0.348107	5.5189e-06	7.21342e-05
Morc4	132.931	1.27602	0.217157	2.08995e-10	6.43238e-09
F5	36.4596	1.27823	0.450694	5.90953e-05	0.000592972
Pdlim2	93.1254	1.27841	0.268117	7.02059e-08	1.38652e-06
Pbx1	210.989	1.28467	0.179445	4.77684e-14	2.43438e-12
Afap1	191.364	1.28492	0.207874	3.31741e-11	1.17271e-09
Plxdc2	102.291	1.28688	0.254809	1.81444e-08	3.98807e-07
Krt13	47.4296	1.29066	0.445733	5.05168e-05	0.000520139
Wls	72.286	1.29144	0.294501	3.77059e-07	6.42552e-06
Ier5	149.39	1.29195	0.21385	7.77525e-11	2.59523e-09
Tmem45b	16.8868	1.29269	0.746641	0.000665523	0.00479551
Was	118.2	1.29309	0.222625	3.08184e-10	9.18583e-09
Adamts7	103.765	1.29317	0.336846	3.0439e-06	4.19218e-05
Morc1	1832.68	1.29845	0.0932526	3.28843e-45	1.51784e-42
Itpr2	11.4721	1.29995	0.96393	0.00133873	0.00868563
Sh2d4b	38.0656	1.30127	0.441392	4.39185e-05	0.000460417
Il6ra	28.5197	1.30392	0.548159	0.000170126	0.00147874
Gm10863	21.5128	1.30417	0.627469	0.000324851	0.002589
Vax2	25.5943	1.30693	0.550146	0.00017092	0.00148293
Atp2b4	87.4026	1.3072	0.245421	4.40615e-09	1.09174e-07
Spesp1	9.68614	1.30923	1.02472	0.00147699	0.00938465
Cd248	11.5958	1.31395	0.948053	0.0012352	0.00813476
Plekhg1	384.135	1.31866	0.162103	2.53905e-17	1.88158e-15
Aire	1113.78	1.32179	0.0977419	7.90382e-43	3.36016e-40
Pou3f1	1648.18	1.32601	0.0777565	2.31432e-66	3.39889e-63
Cds1	226.353	1.32798	0.184989	4.01044e-14	2.07656e-12
Magel2	65.1965	1.32918	0.324043	1.15721e-06	1.76866e-05
Csrp1	1346.28	1.33279	0.104766	3.02613e-38	9.40138e-36
Trp73	137.799	1.33489	0.210687	1.22349e-11	4.60732e-10
E030030I06Rik	67.8032	1.338	0.30728	4.24207e-07	7.12378e-06
M1ap	178.617	1.34176	0.215732	2.53394e-11	9.24059e-10
Fgf18	41.2458	1.34244	0.407309	1.67541e-05	0.000196559
Calml4	190.849	1.34688	0.205604	3.0172e-12	1.23318e-10
Gm6880	8.96288	1.35912	1.07702	0.00140266	0.00901348
Cxcr7	85.6117	1.36409	0.291776	1.05171e-07	2.00472e-06
Tex19.2	43.135	1.36745	0.407425	1.39203e-05	0.000166457
BC052688	184.153	1.36959	0.169953	4.43908e-17	3.23033e-15
Abca4	12.0458	1.37001	0.890054	0.000882838	0.00615814
Gm11110	18.9718	1.37028	0.665912	0.00032056	0.00256115
S100a11	1104.28	1.37621	0.127724	2.76331e-28	5.01588e-26
Coch	199.788	1.38033	0.190151	2.11645e-14	1.12103e-12
Gcnt3	54.899	1.38288	0.442786	2.65993e-05	0.000295538
Myh13	75.5148	1.38497	0.278923	2.66714e-08	5.70698e-07
Vgll3	102.229	1.39714	0.294795	7.75178e-08	1.51427e-06
Ccnd2	727.335	1.39864	0.107736	9.19743e-40	3.14644e-37
Crisp1	62.3481	1.39903	0.342353	1.20295e-06	1.82647e-05
A630001G21Rik	10.1762	1.40365	1.04982	0.00118432	0.00786058
Adra1d	8.55955	1.40686	1.12001	0.00131265	0.00855768
Cyr61	897.948	1.40775	0.242337	2.87397e-10	8.62991e-09
Colec12	164.101	1.4145	0.187078	2.1232e-15	1.33985e-13
Sohlh2	184.378	1.41515	0.188173	2.88931e-15	1.78839e-13
Efnb2	582.207	1.41521	0.146171	2.02448e-23	2.65898e-21
Txlnb	19.5795	1.41876	0.650439	0.000238553	0.00198753
Samd9l	49.9348	1.4198	0.345953	1.11846e-06	1.71267e-05
Ttc12	138.313	1.42185	0.208081	4.18609e-13	1.89961e-11
Mapt	750.351	1.42188	0.111983	3.47942e-38	1.06057e-35
Tex19.1	2012.13	1.42358	0.221825	6.72739e-12	2.60626e-10
D630045M09Rik	622.436	1.42407	0.119526	5.62659e-34	1.35668e-31
1600029D21Rik	78.9754	1.4257	0.291227	3.67557e-08	7.60292e-07
Ssc5d	29.8498	1.42631	0.467026	3.13093e-05	0.000342684
Spata31d1b	98.9215	1.42812	0.240489	1.32078e-10	4.2252e-09
Dusp10	44.5775	1.4284	0.36009	1.85901e-06	2.69107e-05
Evx1	30.6087	1.43236	0.613248	0.000170162	0.00147874
Aldh3a1	30.9228	1.43619	0.46316	2.75424e-05	0.000305386
Agpat9	88.4377	1.44607	0.291459	2.64532e-08	5.6678e-07
1700097N02Rik	130.646	1.45076	0.206958	1.17832e-13	5.6823e-12
Vrtn	469.487	1.45159	0.132434	3.15138e-29	5.85179e-27
Efhc2	15.8923	1.45281	0.762073	0.00040527	0.0031311
Anxa5	253.272	1.4553	0.171539	1.12952e-18	9.65469e-17
Ace	38.8054	1.45792	0.410429	7.45167e-06	9.50132e-05
Dusp27	907.51	1.4597	0.141512	3.1704e-26	4.83186e-24
Myof	757.424	1.46128	0.132839	2.00168e-29	3.80436e-27
Maml3	28.9946	1.4636	0.495233	3.96282e-05	0.000422013
1700003M02Rik	9.56824	1.46719	1.08318	0.00105708	0.00717223
Zscan5b	62.6636	1.46827	0.35808	1.11713e-06	1.71226e-05
Slit3	67.7792	1.46903	0.298074	3.07463e-08	6.45073e-07
Myo18b	28.9722	1.47367	0.591264	0.000117534	0.00107335
Ttll6	116.453	1.48365	0.214061	1.98499e-13	9.32196e-12
Pla2g4c	27.2175	1.48415	0.526155	5.46898e-05	0.000555816
Ephx2	248.399	1.48659	0.162299	2.60679e-21	2.82635e-19
Tek	149.35	1.48683	0.188583	1.55132e-16	1.08492e-14
Dll1	89.7903	1.48825	0.268251	1.20285e-09	3.27138e-08
Emp1	450.026	1.48828	0.374672	1.78944e-06	2.59968e-05
Lsp1	14.2808	1.48879	0.914985	0.00066262	0.00477672
Tspan32	48.7658	1.49033	0.419804	7.41829e-06	9.47371e-05
Ttc39c	44.8334	1.49198	0.355618	7.67711e-07	1.22674e-05
Cnn1	93.191	1.49226	0.269242	1.23723e-09	3.35923e-08
Plac8	191.957	1.49351	0.185203	3.59894e-17	2.64277e-15
Gm364	39.0733	1.49706	0.389194	2.79073e-06	3.87322e-05
Mael	248.035	1.49966	0.162348	1.24277e-21	1.37514e-19
Gm13247	1601.84	1.50051	0.0749634	1.94072e-90	4.47891e-87
Galnt6	675.422	1.50516	0.114577	9.96327e-41	3.57681e-38
Pde4b	10.3174	1.50716	1.03587	0.00086524	0.00605368
Zfp608	115.732	1.50777	0.270661	1.04652e-09	2.88999e-08
Rin3	70.6008	1.50813	0.353156	5.66718e-07	9.32426e-06
Kng1	14.8537	1.51275	0.823538	0.000439497	0.00336018
Heph	6.76559	1.51434	1.3414	0.00116179	0.0077525
Rhox9	71.0142	1.5175	0.279841	2.35373e-09	6.11326e-08
Cml2	11.177	1.51911	0.93258	0.000639591	0.00464178
Ppp1r14c	59.4722	1.52244	0.30439	2.09557e-08	4.55639e-07
Rac2	10.6562	1.52436	1.00509	0.000768654	0.00544871
Flnc	1208.47	1.52519	0.114876	1.50084e-41	5.77287e-39
Egfr	67.5433	1.52775	0.288234	4.51372e-09	1.11497e-07
Cdkn2b	60.1411	1.53032	0.361916	6.66223e-07	1.07628e-05
Erap1	76.9222	1.53454	0.274486	9.2051e-10	2.55952e-08
Alox15	45.1323	1.53467	0.391623	2.14075e-06	3.04703e-05
D330045A20Rik	37.301	1.53942	0.428744	6.43277e-06	8.30707e-05
Tuba3a	363.467	1.54812	0.153816	3.65646e-25	5.22745e-23
Mbp	46.4329	1.54845	0.368522	7.36499e-07	1.18037e-05
Igfbp3	762.799	1.55179	0.137477	6.95342e-31	1.40416e-28
Tinagl1	131.626	1.55324	0.253933	4.0534e-11	1.41127e-09
Kcnu1	11.5225	1.55353	0.945756	0.000602078	0.00441315
Igfbp5	21.9362	1.55364	0.57311	6.83707e-05	0.000670223
Pcdh18	13.2533	1.55518	0.954972	0.000615853	0.00449779
Anxa8	40.4576	1.55569	0.394884	1.97523e-06	2.84148e-05
Tnfrsf8	61.3144	1.56208	0.402795	2.45364e-06	3.44084e-05
Ets1	74.3749	1.56315	0.29395	4.04241e-09	1.01092e-07
Ceacam20	46.6997	1.56513	0.39056	1.53954e-06	2.28386e-05
Afap1l2	45.2117	1.56552	0.367331	5.76943e-07	9.46245e-06
Cd68	410.253	1.56744	0.162308	2.07306e-23	2.70083e-21
Mup6	56.2882	1.5684	0.311395	1.72512e-08	3.8125e-07
Gata3	54.6129	1.57161	1.23697	0.000984988	0.00676839
Nrk	53.6463	1.57411	0.339394	1.15207e-07	2.1768e-06
2810011L19Rik	46.2796	1.57663	0.369306	5.58542e-07	9.2168e-06
Adam8	70.8858	1.57676	0.384065	1.06259e-06	1.63955e-05
Sbsn	35.5856	1.57894	0.483527	1.66155e-05	0.000195075
Pla2r1	3.83309	1.58501	1.64805	0.000673282	0.00484493
Thy1	181.853	1.58976	0.173231	1.95808e-21	2.1519e-19
Meis2	56.7589	1.5901	0.350905	1.84328e-07	3.32717e-06
Axl	119.039	1.591	0.239255	1.25075e-12	5.38822e-11
4933406J08Rik	22.4427	1.59105	0.615394	8.90787e-05	0.000839595
Fetub	245.947	1.59389	0.165931	3.32926e-23	4.23497e-21
Diras2	19.1015	1.59519	0.656674	0.000124964	0.00113161
Ccm2l	39.6106	1.60136	0.421336	3.17585e-06	4.35903e-05
Pdgfc	810.837	1.60307	0.123725	9.34874e-40	3.14644e-37
Aox3	21.3664	1.60524	0.645012	0.000109265	0.00100408
Col5a1	357.265	1.607	0.149659	2.9411e-28	5.27927e-26
Slc16a9	17.3312	1.61678	0.767662	0.00023922	0.00199103
Pkd1l2	18.5563	1.61858	0.699914	0.00015736	0.00138461
Klk1	27.7899	1.6259	0.492278	1.47322e-05	0.000174614
Emilin2	20.4875	1.63383	0.609999	7.06104e-05	0.00068759
Nkx2-9	75.07	1.63681	0.283011	2.8796e-10	8.63077e-09
Gpat2	111.887	1.64006	0.230396	4.57197e-14	2.35223e-12
Vdr	12.6137	1.64035	0.889968	0.000386749	0.0030089
Hck	1131.5	1.6404	0.123208	8.09044e-42	3.26753e-39
Col7a1	245.647	1.64656	0.180966	3.86766e-21	4.13788e-19
Tmprss3	8.39513	1.65218	1.17843	0.000761674	0.00540397
Ncf2	71.0077	1.65892	0.277511	8.95942e-11	2.96597e-09
Col1a1	66.0607	1.66507	0.308905	2.62789e-09	6.73867e-08
Tgfb1i1	63.5281	1.66522	0.325151	1.08707e-08	2.51599e-07
Jazf1	14.4761	1.66722	0.785391	0.00022284	0.00187401
Gprc5c	183.984	1.66831	0.18806	3.02684e-20	2.96355e-18
Plau	26.3352	1.67317	0.600054	5.37726e-05	0.000548766
Cryab	141.325	1.67878	0.290096	2.77937e-10	8.36141e-09
Cntnap2	44.3772	1.68047	0.360381	1.00176e-07	1.92659e-06
Oas1g	92.276	1.68227	0.272696	2.73162e-11	9.93902e-10
Gstp2	504.368	1.69523	0.120179	1.43921e-46	7.0456e-44
Gpa33	919.789	1.69564	0.100102	9.50373e-66	1.18102e-62
Neurog3	24.831	1.69578	0.532095	1.97641e-05	0.000228064
Il13ra1	84.7819	1.69613	0.261949	3.8046e-12	1.53658e-10
Fndc3c1	149.899	1.69781	0.25172	6.20004e-13	2.75927e-11
Pla2g1b	818.787	1.70545	0.101852	2.55523e-64	2.94856e-61
Bmp1	215.733	1.71289	0.205677	3.37783e-18	2.76999e-16
Pdlim3	20.9633	1.72037	0.576154	3.28058e-05	0.000357369
Cd44	26.24	1.72221	0.508714	1.13336e-05	0.000138185
Osm	19.0638	1.7339	0.636175	6.03503e-05	0.000602943
Gm13580	24.0908	1.73621	0.530327	1.54373e-05	0.000182302
Cd55	81.0194	1.74244	0.282842	2.84213e-11	1.0226e-09
Mmd2	34.9297	1.74745	0.476205	4.7604e-06	6.35573e-05
Prss22	13.4602	1.75354	0.896672	0.000284936	0.00231663
Cabp4	36.7863	1.75636	0.431431	1.17514e-06	1.79267e-05
Susd4	132.992	1.76028	0.247022	4.16935e-14	2.15194e-12
Pld1	50.3233	1.76573	0.358465	2.8593e-08	6.0699e-07
Ubd	80.3165	1.76602	0.311039	5.16169e-10	1.48906e-08
Ror1	13.2806	1.76669	0.816361	0.000190924	0.00163281
Chst15	67.5366	1.76891	0.316366	8.45563e-10	2.36743e-08
Gbp4	39.3113	1.77055	0.390426	1.76495e-07	3.18935e-06
Fxyd6	649.753	1.77583	0.124399	1.29482e-47	6.7477e-45
Syt13	77.6811	1.78147	0.271296	2.04752e-12	8.54722e-11
Vcan	415.193	1.78386	0.127447	6.77458e-46	3.21892e-43
Fras1	37.7404	1.7867	0.396369	1.98842e-07	3.57717e-06
Piezo2	32.5336	1.78676	0.459194	2.25301e-06	3.18716e-05
Nefm	45.6604	1.78951	0.366292	3.47999e-08	7.22612e-07
Samd4	139.036	1.78982	0.208189	3.35651e-19	3.01247e-17
Cpz	32.7032	1.79417	0.443151	1.27453e-06	1.9261e-05
5033404E19Rik	11.737	1.7978	0.940658	0.000296295	0.00239692
Apod	122.181	1.79793	0.218425	7.58915e-18	5.92284e-16
Ppp4r4	68.1231	1.79854	0.303867	1.24932e-10	4.04465e-09
Xaf1	86.1779	1.80193	0.281029	5.68527e-12	2.22386e-10
Psd4	243.92	1.80424	0.18708	2.15594e-23	2.78634e-21
Bgn	25.3101	1.8063	0.588394	2.57965e-05	0.000288403
Pim2	2698.18	1.80937	0.0797021	1.83361e-115	9.87399e-112
Metrnl	30.0651	1.81016	0.468409	2.4669e-06	3.45644e-05
Obox6	7.27707	1.81569	1.35985	0.000605095	0.00442923
2410137M14Rik	129.227	1.81607	0.2429	3.10888e-15	1.91695e-13
4933402E13Rik	88.0662	1.82173	0.307347	1.18952e-10	3.86653e-09
Gsta3	72.8242	1.8225	0.297336	3.44901e-11	1.21392e-09
A730036I17Rik	50.2357	1.83019	0.357627	1.09399e-08	2.52478e-07
Gm9	8.68701	1.83084	1.17939	0.000493444	0.00371331
Pmp22	59.6604	1.83851	0.318598	3.02117e-10	9.03833e-09
Gpr116	13.704	1.84006	0.81208	0.000148717	0.00131645
Lmod1	18.66	1.84097	0.652789	4.63059e-05	0.000481694
Atxn1	22.4986	1.84124	0.567746	1.63007e-05	0.000191937
Slco2a1	44.3245	1.84186	0.432246	5.59756e-07	9.22741e-06
BC064078	11.27	1.8439	0.996639	0.000314355	0.0025203
Mt4	20.532	1.84498	0.625734	3.42456e-05	0.000371301
Aurkc	52.9453	1.85017	0.363658	1.27761e-08	2.87462e-07
Parp10	69.6237	1.85728	0.311853	1.00792e-10	3.32305e-09
Lor	29.7449	1.85743	0.471188	1.87501e-06	2.71175e-05
Zbp1	27.8025	1.85751	0.510231	5.14063e-06	6.77934e-05
9030617O03Rik	147.761	1.86456	0.225409	5.52498e-18	4.4406e-16
Dpys	184.337	1.86774	0.190103	3.75916e-24	5.14654e-22
Cd96	19.741	1.86933	0.645692	3.84762e-05	0.000410415
Ociad2	98.6125	1.87443	0.271866	2.20503e-13	1.03253e-11
Dysf	467.949	1.87901	0.159878	2.98713e-33	7.09663e-31
Mcf2	643.115	1.88458	0.121057	5.39672e-56	4.41517e-53
Cd6	18.7591	1.88588	0.641344	3.43518e-05	0.000372202
Trim29	8.44947	1.89016	1.26364	0.000479096	0.00362465
Tmem200a	8.97342	1.89047	1.15879	0.000412347	0.0031797
2410088K16Rik	53.4369	1.89475	0.330184	3.68681e-10	1.08489e-08
Slfn8	4.04838	1.90633	1.70987	0.000373952	0.0029241
Mtus2	115.039	1.9074	0.254151	2.5903e-15	1.61569e-13
Hlf	34.1021	1.90767	0.451093	6.38759e-07	1.03814e-05
Wnt4	59.3559	1.92601	0.341298	6.44369e-10	1.83271e-08
Slc25a24	122.523	1.93325	0.264959	1.25557e-14	6.9465e-13
Mall	7.69584	1.93724	1.36231	0.000463886	0.00352331
Klk10	100.074	1.94375	0.298451	3.05229e-12	1.23894e-10
Mal	7.73573	1.94612	1.34659	0.000451285	0.00344379
Ryr3	61.9088	1.94944	0.361111	2.54106e-09	6.54718e-08
Sdk1	20.208	1.95393	0.612004	1.80379e-05	0.000209944
Rasgrp1	31.2928	1.95821	0.443424	2.9921e-07	5.20316e-06
Krt16	26.9044	1.96033	0.504154	2.26136e-06	3.19617e-05
Aadac	25.3541	1.97364	0.508785	2.33467e-06	3.28829e-05
Tnnt3	15.8436	1.98864	0.793729	8.40595e-05	0.000800224
Hormad2	126.758	1.98907	0.217141	2.40789e-21	2.62834e-19
C8b	9.28539	1.99985	1.19383	0.00033662	0.00266704
Krtdap	16.7174	2.00343	0.815568	9.173e-05	0.000860069
Smtnl1	33.6528	2.00507	0.431779	1.11848e-07	2.11581e-06
Il24	7.2592	2.01826	1.68793	0.000324398	0.0025867
Col6a1	9.26395	2.02096	1.1561	0.000298781	0.0024134
Prdm1	122.568	2.02942	0.230707	6.75354e-20	6.38032e-18
Cdh13	16.0846	2.03411	0.849533	0.000101248	0.000939097
Cdhr1	41.0914	2.03724	0.403998	1.68506e-08	3.7393e-07
Piwil4	104.503	2.0392	0.272839	3.58127e-15	2.17502e-13
Pxdc1	59.0395	2.04316	0.323793	1.20439e-11	4.54602e-10
Ascl2	189.149	2.0437	0.182882	2.7679e-30	5.4531e-28
Fndc1	79.0626	2.04559	0.289173	6.83443e-14	3.42889e-12
Flt1	41.0518	2.04634	0.37811	2.45257e-09	6.32929e-08
Slc13a5	111.198	2.04977	0.299399	3.40651e-13	1.56341e-11
Gm13128	6.69913	2.05514	1.6654	0.000314716	0.00252194
Rimbp2	17.4604	2.05536	0.668192	2.33449e-05	0.000264101
Slc46a3	44.4442	2.06228	0.365209	6.69178e-10	1.89992e-08
Hmga2	397.914	2.06416	0.163429	7.70367e-38	2.26278e-35
Pclo	16.8968	2.07473	0.697268	2.93552e-05	0.000323708
Enpp2	207.012	2.07835	0.203799	1.05634e-25	1.56562e-23
Dcc	7.97152	2.08071	1.3467	0.00033436	0.00265343
AU015836	821.94	2.08249	0.355872	2.06203e-10	6.38163e-09
Trim12c	76.9787	2.08537	0.285387	1.29377e-14	7.13338e-13
Tmem40	176.44	2.08943	0.186729	2.47724e-30	4.94072e-28
Dsc2	49.2479	2.09192	0.359266	2.45967e-10	7.49734e-09
Tlr5	29.7828	2.09342	0.57229	4.76913e-06	6.36212e-05
Anxa3	301.335	2.09718	0.434183	4.85684e-08	9.86946e-07
Arl4c	723.274	2.09917	0.116923	2.64751e-73	4.27705e-70
Psmb8	24.5235	2.10172	0.53967	2.22177e-06	3.15125e-05
Tmprss5	46.8233	2.10291	0.364067	3.25044e-10	9.63502e-09
Atp1a2	46.6903	2.10295	0.368006	4.64615e-10	1.34997e-08
Ghr	49.2365	2.10331	0.351311	9.30935e-11	3.07551e-09
Glrx	94.3731	2.10488	0.255242	8.22687e-18	6.35909e-16
Tcstv1	8.61214	2.12328	1.20678	0.000256517	0.00211227
Trim67	88.9571	2.13341	0.281368	1.70505e-15	1.08445e-13
Anxa2	939.79	2.14762	0.287484	4.0401e-15	2.40841e-13
Zfp36l3	12.9766	2.14996	0.847825	7.11518e-05	0.000690779
Gm2027	34.6669	2.15058	0.416448	9.5491e-09	2.22285e-07
Prnd	16.6228	2.15187	0.740383	3.3124e-05	0.000360349
Egfl6	50.1898	2.15253	0.369204	2.44214e-10	7.47211e-09
Hmgn1	9169.72	2.15526	0.0607355	5.34e-277	8.62678e-273
Rhox6	117.154	2.15922	0.241811	2.35159e-20	2.31646e-18
Rgs17	14.7908	2.15985	0.794322	4.9117e-05	0.000507019
Col12a1	16.2293	2.16337	0.752123	3.51733e-05	0.000380338
AU019990	4.32625	2.16484	1.73478	0.00023326	0.00195047
Zfp352	6.62918	2.16859	1.6622	0.000256621	0.00211227
Casp14	4.60569	2.17425	1.75185	0.000223078	0.00187504
Gm5134	101.397	2.18403	0.274894	1.04371e-16	7.49382e-15
Trim75	4.562	2.18503	1.74459	0.000221618	0.00186665
Pla1a	38.3354	2.20952	0.420376	6.10362e-09	1.46951e-07
Gsn	480.756	2.21066	0.314488	1.07488e-13	5.21462e-12
Slc6a13	4.42111	2.21486	1.74039	0.000211702	0.0017906
Serpinb9b	148.622	2.21529	0.261039	1.21578e-18	1.03373e-16
Msln	233.632	2.21978	0.463452	6.14529e-08	1.22564e-06
Lama3	348.325	2.22126	0.323756	3.5272e-13	1.60966e-11
Cald1	969.664	2.22781	0.246581	9.74695e-21	1.00937e-18
Klk11	35.8262	2.22821	0.424118	6.23489e-09	1.49665e-07
Ubtfl1	8.0863	2.23074	1.50752	0.000251699	0.00207565
Thsd7a	10.5635	2.23196	1.01675	0.000121414	0.00110548
Nrcam	24.7237	2.23265	0.53756	8.92716e-07	1.39748e-05
Rnf128	462.84	2.237	0.356643	1.75039e-11	6.44135e-10
Tgfbi	94.2582	2.23919	0.256447	1.48655e-19	1.35679e-17
Nog	31.416	2.24042	0.454981	3.27749e-08	6.82589e-07
Arg2	8.3538	2.24159	1.32704	0.000228721	0.0019145
Tmcc3	246.77	2.24434	0.198056	5.9531e-31	1.23298e-28
Fkbp6	116.972	2.26217	0.229954	4.93562e-24	6.70041e-22
Pramel6	12.2784	2.26267	0.900395	6.82504e-05	0.000669817
Tgfb2	33.2635	2.26342	0.441807	1.24035e-08	2.80642e-07
Tagln	794.499	2.26772	0.135482	5.02002e-64	5.40656e-61
Abcc2	15.8982	2.27244	0.808388	3.79591e-05	0.000406381
Id2	605.959	2.28116	0.315811	2.84001e-14	1.4848e-12
Gadd45g	267.724	2.2817	0.15804	2.16576e-48	1.20648e-45
Ms4a10	21.0858	2.28253	0.587048	2.27109e-06	3.20712e-05
Lgals3	558.269	2.28383	0.145585	1.35385e-56	1.28656e-53
BC147527	10.7805	2.28632	0.997698	9.82856e-05	0.00091516
Slfn9	173.192	2.28774	0.190547	2.29689e-34	5.70866e-32
Col26a1	35.3976	2.30471	0.446828	1.05943e-08	2.45553e-07
R3hdml	53.5017	2.31114	0.362643	9.73855e-12	3.7193e-10
Calcoco2	819.62	2.3112	0.135951	6.26096e-66	8.42882e-63
9530053A07Rik	50.1976	2.31276	0.381325	6.66568e-11	2.2528e-09
Klhl13	3832.95	2.32227	0.0848594	5.61382e-166	4.53456e-162
Shisa6	106.231	2.33447	0.24712	2.35889e-22	2.82281e-20
Chit1	15.3578	2.3495	0.76208	2.02301e-05	0.000233275
Ccno	107.45	2.35711	0.261725	1.44135e-20	1.44628e-18
Klk8	262.733	2.36155	0.160069	2.31189e-50	1.49394e-47
Fgf8	29.3712	2.37298	0.519419	1.73134e-07	3.14621e-06
Pramel7	18.1013	2.38493	0.633384	3.32219e-06	4.54445e-05
Timp3	159.414	2.38503	0.205868	3.73921e-32	8.50802e-30
Tmem132c	29.1359	2.38517	0.479735	2.75451e-08	5.87059e-07
Oas1a	126.523	2.38901	0.226222	3.37555e-27	5.39921e-25
Dsp	466.627	2.39094	0.157086	2.11468e-53	1.55285e-50
Krt19	292.629	2.39448	0.181199	5.76251e-41	2.11576e-38
Tdpoz4	8.79529	2.40594	1.29678	0.000151274	0.00133543
Cd59a	122.34	2.41018	0.255862	3.26784e-22	3.88176e-20
Hand1	71.9783	2.41932	0.308862	3.14409e-16	2.12522e-14
Th	11.3267	2.43875	0.949287	5.30167e-05	0.000541393
Cd80	48.2773	2.45289	0.394994	2.9859e-11	1.0672e-09
Adipoq	10.7334	2.47731	1.07507	7.83793e-05	0.000752357
4933427D06Rik	9.5163	2.48155	1.12406	8.96098e-05	0.000844109
Tmprss13	10.9078	2.49671	1.04043	6.62445e-05	0.000652549
Serpine1	301.415	2.51494	0.169129	4.68924e-51	3.15645e-48
Wnt3	46.6935	2.53756	0.398458	1.15334e-11	4.37535e-10
Wnt8a	47.3099	2.53762	0.366159	2.7408e-13	1.27235e-11
Vgf	305.759	2.54233	0.185622	9.72937e-44	4.36605e-41
Dio3	75.0622	2.55225	0.362368	1.25304e-13	6.00677e-12
2023-09-04	23.151	2.5878	0.550399	1.00423e-07	1.92905e-06
Nwd1	11.8523	2.6005	0.880677	2.2483e-05	0.000255424
Gm13078	10.4317	2.6185	1.10422	5.97421e-05	0.000597343
Col1a2	36.5058	2.62064	0.484917	3.30814e-09	8.403e-08
Wdr20b	18.1539	2.63076	0.633706	8.92723e-07	1.39748e-05
Loxl4	41.0926	2.66307	0.459131	3.75652e-10	1.10339e-08
Krt8	2938.62	2.66968	0.358103	6.62028e-15	3.83335e-13
Tdpoz3	5.02683	2.66979	1.72419	8.98776e-05	0.000845645
Rassf4	37.6059	2.67992	0.413951	6.1907e-12	2.4099e-10
Tacstd2	52.1099	2.68058	0.400796	1.51639e-12	6.49795e-11
Anxa1	240.052	2.69475	0.21837	5.27815e-36	1.39784e-33
AA792892	13.5996	2.69842	0.801908	8.56262e-06	0.000107649
Krt18	1872.12	2.70878	0.299046	1.13038e-20	1.14997e-18
Gm21319	11.5087	2.7119	0.968443	2.69269e-05	0.000298767
Krt20	13.8688	2.71645	0.794615	7.44146e-06	9.4958e-05
Abcb5	7.78907	2.7406	1.61883	8.20976e-05	0.000784785
2410076I21Rik	82.7482	2.74575	0.300616	5.71718e-21	5.99747e-19
Igf2	994.289	2.75754	0.127568	1.36159e-104	5.49912e-101
Zfp951	140.944	2.75979	0.217774	8.25927e-38	2.38265e-35
Eif2s3y	28.8163	2.76809	0.493068	1.08447e-09	2.9897e-08
Cacnb2	18.5474	2.80609	0.631747	2.88994e-07	5.03157e-06
Wnt7b	301.158	2.8108	0.335355	4.33283e-18	3.52399e-16
Fmr1nb	225.662	2.81369	0.180124	5.46601e-56	4.41517e-53
Slc4a5	118.648	2.81426	0.241141	1.74797e-32	4.03406e-30
Rcsd1	34.9709	2.83002	0.474894	1.51297e-10	4.78316e-09
A430089I19Rik	8.10118	2.85765	1.59833	6.35961e-05	0.000629918
3830417A13Rik	110.646	2.87719	0.289543	2.62431e-24	3.62356e-22
Thbs1	395.089	2.88549	0.182895	4.69841e-57	4.74393e-54
Irgm1	116.002	2.90307	0.276927	9.63354e-27	1.51097e-24
Fhl2	30.4316	2.90912	0.515051	8.84894e-10	2.46899e-08
2310007B03Rik	13.7032	2.93293	0.921037	1.02961e-05	0.000127069
Wnt7a	20.2198	2.94932	0.631357	1.06897e-07	2.03406e-06
Nnat	154.727	2.95635	0.234333	1.69774e-37	4.72879e-35
Cited4	54.7843	2.96313	0.418828	1.06974e-13	5.20531e-12
Lgals3bp	5.69355	3.0011	1.68367	4.53982e-05	0.000474084
Serpinb9	43.9501	3.00986	0.412632	2.17866e-14	1.1502e-12
Pdcl2	30.1291	3.03574	0.490709	3.68036e-11	1.28415e-09
Aqp9	13.2767	3.05341	0.832092	3.00145e-06	4.14077e-05
Acta2	138.025	3.06536	0.253088	8.57977e-35	2.2001e-32
Smc1b	133.827	3.07278	0.235843	7.9967e-40	2.80841e-37
Slpi	11.6708	3.08829	1.11132	1.71713e-05	0.000200871
Chst1	47.5957	3.10311	0.458656	8.55831e-13	3.75705e-11
Lipc	12.2072	3.10517	0.929465	6.11005e-06	7.91563e-05
Gbp1	50.7513	3.10907	0.392634	1.78773e-16	1.23952e-14
Wisp1	31.2756	3.13944	0.504492	2.77965e-11	1.00459e-09
Fbp1	25.2466	3.14597	0.601991	7.3087e-09	1.74147e-07
C330008G21Rik	13.1662	3.14616	0.941369	5.78879e-06	7.54785e-05
Arl14epl	308.23	3.14779	0.172491	2.05259e-75	3.6844e-72
Herc6	14.7506	3.15984	0.848953	2.33842e-06	3.2907e-05
Zscan4f	62.5313	3.16469	0.380922	7.24575e-18	5.738e-16
Gm13083	5.9482	3.16499	1.65931	3.1562e-05	0.000345216
Gm1995	16.0398	3.17538	0.7426	4.232e-07	7.11425e-06
Slc39a8	159.401	3.1759	0.257342	4.81347e-36	1.29603e-33
H19	60.412	3.18131	0.362388	1.26077e-19	1.15726e-17
Gbp3	16.4009	3.19118	0.751555	4.62661e-07	7.72137e-06
Cav1	11.8331	3.19539	1.05036	9.57718e-06	0.000119107
Gm2016	39.6584	3.19893	0.456461	1.51874e-13	7.17404e-12
Efemp1	14.7496	3.20932	0.81002	1.13298e-06	1.73326e-05
Dock11	257.094	3.27337	0.177753	8.7623e-77	1.76944e-73
AF067061	6.17844	3.27925	1.62524	2.41625e-05	0.000272208
Cxx1c	18.9683	3.2845	0.688445	5.41268e-08	1.0903e-06
Gm20767	29.9357	3.30354	0.538974	4.30295e-11	1.47902e-09
Uty	12.4046	3.32037	1.02195	5.45651e-06	7.14343e-05
Krt7	219.082	3.34504	0.231942	2.98524e-48	1.60755e-45
Usp17le	45.4404	3.43542	0.441294	3.80768e-16	2.56304e-14
T	47.9273	3.46156	0.488607	6.75579e-14	3.39999e-12
Acta1	134.127	3.47491	0.290874	4.38121e-34	1.0724e-31
Csf1	125.754	3.48212	0.277683	2.93297e-37	8.03087e-35
Gm4971	21.7218	3.51414	0.664134	3.51909e-09	8.89685e-08
Usp26	84.0566	3.52347	0.327718	3.39805e-28	6.03246e-26
Pnma5	355.87	3.52766	0.166867	2.24274e-100	7.24629e-97
Usp17la	20.1437	3.57591	0.693056	6.15739e-09	1.48025e-07
Gm13119	18.2723	3.58984	0.75821	4.195e-08	8.62216e-07
BC080695	16.7289	3.60716	0.846141	2.49638e-07	4.39314e-06
Dclk1	27.9959	3.63409	0.579748	1.17906e-11	4.46084e-10
Tcstv3	17.4546	3.63738	0.849982	2.24161e-07	3.98824e-06
Zscan4b	19.3883	3.65688	0.749909	2.01995e-08	4.41573e-07
Gbp2	151.695	3.67064	0.254313	1.59944e-48	9.22817e-46
Gm8300	40.6942	3.67854	0.498567	5.78787e-15	3.40011e-13
Gm5039	62.8847	3.70416	0.383531	1.88635e-23	2.49787e-21
Sp110	20.0281	3.71296	0.748382	1.24322e-08	2.80898e-07
Mlana	26.0039	3.74322	0.670189	5.1366e-10	1.48447e-08
B020031M17Rik	11.7407	3.78919	1.37384	4.83388e-06	6.43257e-05
Zscan4d	80.7429	3.801	0.368705	2.28333e-26	3.54685e-24
Usp17lc	21.3905	3.83203	0.739975	3.50868e-09	8.88445e-08
Zscan4c	90.708	3.83314	0.335369	1.03276e-31	2.25462e-29
Gm8994	37.2417	3.84464	0.53616	1.90075e-14	1.01279e-12
Tmem92	19.1114	3.8478	0.817791	2.93829e-08	6.22941e-07
Zscan4a	81.8119	3.89775	0.37464	6.94551e-27	1.10005e-24
Gm12794	23.7459	3.98011	0.732099	6.84058e-10	1.93876e-08
Sh3rf2	33.3121	4.02806	0.605537	4.46452e-13	2.02029e-11
Zscan4e	46.9925	4.10635	0.497414	2.35729e-18	1.96299e-16
Fat2	32.2673	4.13058	0.634147	8.5089e-13	3.74554e-11
C1qtnf1	18.3386	4.14308	1.08884	3.30732e-07	5.70221e-06
Prss23	88.8173	4.16169	0.364833	6.14578e-32	1.37896e-29
Gm11544	8.64856	4.1652	1.40494	1.67523e-06	2.45139e-05
Fgf5	58.897	4.16526	0.45092	3.62625e-22	4.24508e-20
Usp17lb	39.7008	4.28889	0.597888	6.10528e-15	3.57358e-13
Gm5662	56.6363	4.4838	0.503625	2.95793e-21	3.18569e-19
Gm2022	23.2159	4.51681	1.07137	3.58597e-08	7.42709e-07
Ddx3y	26.9285	4.586	0.896171	6.32491e-10	1.80528e-08
Gm13109	25.3035	5.17015	1.28495	1.11556e-08	2.56357e-07
Gpr37	15.1281	5.28682	1.34906	1.18312e-08	2.69201e-07
Gm4858	16.1254	5.40379	1.35188	6.53062e-09	1.56068e-07
Klhl4	64.0122	8.18994	1.40491	1.30727e-14	7.18332e-13

## Sheet: DE-HMGN2-KO rel to WT
Table S3. Differentially expressed genes for Hmgn2-/- mESCs relative to WT mESCs
gene	baseMean	log2FoldChange	lfcSE	pvalue	padj
Tfec	14.2255	-4.09971	1.14313	7.73776e-07	1.7021e-05
Hnf1b	26.854	-3.95061	0.62379	4.28964e-12	2.35901e-10
Nostrin	28.084	-3.86415	0.601077	2.57895e-12	1.46303e-10
Cubn	516.26	-3.80698	0.232591	1.31606e-61	2.65976e-58
Pdgfra	138.558	-3.68253	0.279251	4.54441e-41	2.83634e-38
Sox17	70.9245	-3.5465	0.34835	1.01152e-25	2.44094e-23
Dkk1	32.3213	-3.07051	0.461201	6.66281e-13	4.12737e-11
Dab2	379.811	-3.04275	0.173453	3.0026e-70	8.09102e-67
Srgn	100.027	-3.02883	0.2676	3.87637e-31	1.42439e-28
Bmper	22.1854	-2.97708	0.572012	3.21726e-09	1.14574e-07
Habp2	12.2085	-2.91142	0.839914	3.3877e-06	6.45139e-05
Gata4	263.357	-2.79578	0.204203	3.14098e-44	2.41825e-41
Foxq1	104.095	-2.78452	0.259677	1.95701e-28	5.36288e-26
Gata6	154.938	-2.73238	0.25446	1.52918e-28	4.26271e-26
Themis	21.1313	-2.67726	0.573456	4.07385e-08	1.18677e-06
Gypc	8.44899	-2.31436	1.24176	0.000142895	0.00167443
Klb	20.8473	-2.11615	0.561759	2.09241e-06	4.25341e-05
Pdzd3	50.0425	-2.09154	0.356773	7.75495e-11	3.52197e-09
Fam19a4	86.8897	-1.99599	0.257122	1.5549e-16	1.47015e-14
Slc6a14	41.1172	-1.76177	0.381731	1.09912e-07	2.87085e-06
Rln3	219.013	-1.7391	0.193603	9.05973e-21	1.35628e-18
Amn	128.015	-1.7259	0.207072	2.77269e-18	3.24847e-16
Hoxa5	8.52979	-1.66888	1.27239	0.000689297	0.00636468
Gm996	76.9288	-1.65232	0.297791	1.18319e-09	4.53315e-08
Tnfrsf25	70.256	-1.64017	0.320847	1.27647e-08	4.07865e-07
5930403L14Rik	16.5606	-1.61883	0.700227	0.000155589	0.00180068
Nexn	95.2604	-1.60759	0.254551	1.31269e-11	6.91321e-10
Gna14	392.022	-1.56499	0.132506	2.04118e-33	8.6847e-31
Odf3b	14.7366	-1.56141	0.807008	0.000334408	0.00346362
Erdr1	6956.86	-1.55838	0.0824773	7.70636e-81	2.49193e-77
Zfp783	50.0955	-1.5245	0.343563	3.83146e-07	8.93897e-06
Bmp6	79.1246	-1.51345	0.247478	5.94972e-11	2.7406e-09
Cadps2	20.1627	-1.48453	0.538583	7.45496e-05	0.000964254
Ccdc135	49.9758	-1.46573	0.322518	2.68967e-07	6.50996e-06
Pth1r	96.039	-1.45633	0.237315	6.0145e-11	2.76257e-09
Nkx6-3	618.434	-1.45222	0.171189	1.79003e-18	2.1125e-16
Lingo3	219.952	-1.43442	0.16059	3.62285e-20	5.0495e-18
Tdrd1	117.599	-1.42086	0.236546	1.4439e-10	6.24195e-09
Tmem200b	43.2455	-1.40119	0.429944	2.47536e-05	0.000376851
Kbtbd13	72.8793	-1.39928	0.266406	1.03899e-08	3.35299e-07
Zfp385c	27.8738	-1.39728	0.476063	5.56676e-05	0.00074878
Gipc2	90.8051	-1.36578	0.233812	4.30103e-10	1.75161e-08
Ankrd34a	513.983	-1.35844	0.163898	1.19401e-17	1.27846e-15
Polr3gl	638.415	-1.35569	0.191475	1.40815e-13	9.56612e-12
Fam184b	70.5188	-1.30634	0.289881	3.94028e-07	9.14618e-06
Aatk	33.1673	-1.30306	0.389785	2.20544e-05	0.000338628
Mid1	5566.41	-1.2967	0.1033	5.03436e-37	2.46653e-34
Igsf21	188.88	-1.26739	0.180262	2.33955e-13	1.51911e-11
Rnf157	248.056	-1.26255	0.179954	2.61569e-13	1.67819e-11
Cyp27b1	59.6177	-1.25191	0.309306	2.47528e-06	4.92443e-05
C1qtnf4	105.321	-1.25113	0.247407	3.34612e-08	9.89034e-07
Necab2	411.269	-1.21986	0.136319	4.98467e-20	6.82984e-18
Hfe2	55.6584	-1.21332	0.32101	6.35922e-06	0.000113233
Esam	145.269	-1.2098	0.242885	4.93207e-08	1.41136e-06
Sox18	73.9459	-1.20919	0.293723	1.96093e-06	4.02339e-05
Dcaf12l1	349.404	-1.20532	0.165855	4.57599e-14	3.25924e-12
Mmp28	70.5762	-1.19735	0.261645	3.11834e-07	7.45819e-06
Tcam1	57.4313	-1.19666	0.310811	5.06635e-06	9.2977e-05
Cilp2	651.907	-1.19434	0.141994	5.60063e-18	6.33224e-16
Hs3st1	31.9363	-1.18734	0.452823	0.000144112	0.00168474
Rhobtb1	65.4317	-1.17124	0.297121	3.71915e-06	7.02467e-05
Lama1	3193.58	-1.16813	0.149186	6.55386e-16	6.05502e-14
Dram1	22.7251	-1.16686	0.531349	0.000358871	0.00367928
Best2	36.8625	-1.1614	0.390357	6.48322e-05	0.000855679
Fgf10	37.3457	-1.1527	0.410337	9.74196e-05	0.00120974
Flrt3	105.364	-1.15238	0.239755	1.1184e-07	2.91651e-06
Tnfrsf18	63.3446	-1.14954	0.382549	6.07421e-05	0.000809628
Cpe	535.263	-1.13039	0.131681	1.30592e-18	1.56401e-16
Fes	36.4806	-1.12928	0.490098	0.000302322	0.00317811
Robo4	195.251	-1.12579	0.240797	2.00142e-07	4.97066e-06
Tmem151b	236.348	-1.11842	0.155583	8.20749e-14	5.76951e-12
Tril	221.235	-1.11639	0.165365	1.73042e-12	9.99195e-11
Ank1	46.0988	-1.10535	0.377943	7.64337e-05	0.000983901
Jph3	120.727	-1.09958	0.212296	1.80464e-08	5.58953e-07
Srms	20.1251	-1.0989	0.675644	0.00114604	0.00974191
Tcf15	4449.67	-1.08791	0.09578	1.07293e-30	3.85493e-28
Slc7a2	117.39	-1.08241	0.236442	2.9803e-07	7.1386e-06
Kirrel2	1007.89	-1.07651	0.128699	8.23769e-18	9.12239e-16
Col4a1	2881.72	-1.07483	0.1675	1.49238e-11	7.75844e-10
Zfp827	427.248	-1.07383	0.17216	4.60784e-11	2.21067e-09
Hsd17b1	49.7353	-1.06301	0.323462	2.9791e-05	0.000441891
Dmrtb1	108.595	-1.05924	0.220023	1.00889e-07	2.65664e-06
H2afy	2908.26	-1.02421	0.127386	1.09899e-16	1.05765e-14
Nrg1	143.937	-1.01301	0.223128	3.24338e-07	7.72297e-06
Rec8	308.038	-1.00778	0.152334	3.65054e-12	2.02824e-10
Nkx6-2	308.022	-1.0047	0.164469	8.95718e-11	4.03397e-09
Irf8	53.8877	-1.00463	0.311994	3.61088e-05	0.000519864
Mpi	703.079	-1.00028	0.129253	1.12983e-15	1.01484e-13
Itga7	52.4343	1.00095	0.3716	0.000142919	0.00167443
Sh3pxd2a	718.298	1.00232	0.119091	4.6837e-18	5.37065e-16
Kalrn	191.594	1.0025	0.183753	3.71955e-09	1.30168e-07
Myh13	80.5652	1.00455	0.301566	2.61694e-05	0.000396168
Jph2	59.1365	1.00466	0.381017	0.000163278	0.00187892
Nuak1	233.161	1.00672	0.177597	1.16909e-09	4.48975e-08
Ttc12	149.5	1.00682	0.207348	7.69896e-08	2.10978e-06
Mup6	61.8388	1.00899	0.31675	3.98091e-05	0.00056464
Rex2	689.629	1.0108	0.129407	6.60403e-16	6.0667e-14
Dag1	3759.39	1.0128	0.135213	7.7512e-15	6.26607e-13
Sgms2	87.2553	1.01284	0.301114	2.37919e-05	0.000363237
Mfsd7c	36.7116	1.01686	0.43055	0.000301948	0.00317625
Ppfia4	471.631	1.01708	0.177522	8.4915e-10	3.34855e-08
Hormad1	319.389	1.01748	0.143716	1.56189e-13	1.0566e-11
Cyb561d2	133.468	1.01875	0.246573	1.7432e-06	3.5995e-05
Prom1	91.9218	1.02034	0.256764	3.16018e-06	6.08258e-05
Mst1	22.0805	1.02565	0.591077	0.00106115	0.00915982
Cxx1b	44.8003	1.02687	0.38301	0.000144924	0.00169179
Ly6g6e	74.1083	1.0276	0.270248	5.84689e-06	0.000104687
Tinagl1	143.897	1.0334	0.260843	3.33648e-06	6.38393e-05
Rsph4a	24.8165	1.03347	0.539718	0.000745053	0.00678649
Sult6b1	199.307	1.03402	0.189554	3.96588e-09	1.3819e-07
Mex3b	267.262	1.03404	0.207636	4.45017e-08	1.28254e-06
Vwa5a	413.544	1.03518	0.137188	5.34802e-15	4.38918e-13
Ccdc73	86.8291	1.03638	0.252984	2.02607e-06	4.14128e-05
Cntn2	106.374	1.03658	0.273976	6.27199e-06	0.000111927
Fcgrt	181.253	1.03701	0.175864	3.37439e-10	1.3989e-08
1700061G19Rik	812.918	1.03806	0.145593	1.14035e-13	7.91293e-12
Dazl	157.925	1.04015	0.18721	2.32062e-09	8.46946e-08
Pla2g4c	28.9994	1.04472	0.49894	0.000514412	0.00495356
Igf2as	40.5394	1.04585	0.515547	0.000585581	0.00551408
Egr1	692.405	1.04627	0.127115	2.4115e-17	2.53176e-15
Dusp10	47.206	1.04943	0.363635	8.69053e-05	0.00109687
Mmrn2	152.652	1.04949	0.236541	5.272e-07	1.19548e-05
Ttc39c	47.9655	1.05044	0.345093	5.79586e-05	0.000775724
Lamb3	36.5145	1.05053	0.483515	0.000434898	0.00428746
Irs2	333.598	1.05143	0.185644	1.30517e-09	4.96519e-08
Dnahc8	356.449	1.05171	0.159524	4.62018e-12	2.51512e-10
Ets1	81.5626	1.05233	0.261121	2.63212e-06	5.18977e-05
Il34	58.0561	1.05372	0.342203	5.27413e-05	0.00071477
1600029D21Rik	84.3893	1.05391	0.262605	2.80283e-06	5.48622e-05
Trim16	56.2001	1.06116	0.400087	0.000151263	0.00175957
2023-09-01	4288.03	1.06162	0.149259	1.33927e-13	9.17512e-12
Sohlh2	196.436	1.06306	0.198568	7.08943e-09	2.37312e-07
Ifi35	63.912	1.06375	0.330142	3.56844e-05	0.000514671
Rerg	42.581	1.06782	0.405991	0.000158368	0.00182632
Lor	33.2074	1.06951	0.452679	0.00028594	0.00303152
Rasl11b	102.559	1.0715	0.228226	1.76081e-07	4.39333e-06
Prrc1	912.384	1.07239	0.104577	1.71055e-25	3.95087e-23
Treml2	59.6185	1.07523	0.35279	5.68209e-05	0.000761127
Rtkn	250.167	1.08161	0.206744	1.36126e-08	4.30703e-07
Nab1	268.958	1.08198	0.156651	5.8037e-13	3.60901e-11
Nprl2	268.865	1.08216	0.145026	1.07494e-14	8.56137e-13
Gpx1	10538.7	1.08276	0.121677	8.06112e-20	1.0861e-17
Adamts15	45.1611	1.08543	0.440399	0.000225738	0.00248789
Il1rap	27.7503	1.08645	0.497087	0.000405642	0.00407314
Arhgdib	107.461	1.08646	0.258361	1.38446e-06	2.89948e-05
Tfap2a	45.0403	1.08751	0.34521	4.31111e-05	0.000604003
Lmo7	334.297	1.08959	0.175374	5.45756e-11	2.56505e-09
Sema3f	116.951	1.09309	0.248873	6.58395e-07	1.46423e-05
Slc29a3	603.887	1.09429	0.195331	1.93654e-09	7.16476e-08
2810011L19Rik	49.7876	1.09551	0.339118	3.45626e-05	0.000502074
Syt13	86.9514	1.09888	0.261803	1.43655e-06	3.00079e-05
Zfp600	633.375	1.09899	0.142165	1.41117e-15	1.24676e-13
Ncam1	153.003	1.10131	0.181495	1.33381e-10	5.80708e-09
Fam107b	236.841	1.10286	0.185643	2.84518e-10	1.19794e-08
Accsl	377.507	1.10359	0.15705	2.56678e-13	1.65338e-11
Zfp946	122.488	1.10484	0.211862	1.51559e-08	4.75807e-07
Dpysl3	348.413	1.10536	0.176023	3.66216e-11	1.79969e-09
Gm13580	25.6003	1.10844	0.577997	0.000665889	0.00618741
Hyal1	49.0509	1.10971	0.333573	2.62868e-05	0.00039683
Ptgs2	24.672	1.11002	0.579052	0.000665331	0.00618578
App	157.521	1.1115	0.193587	9.03257e-10	3.5275e-08
D630023F18Rik	128.704	1.11301	0.209796	9.60663e-09	3.11262e-07
Tmem108	27.2787	1.1139	0.519183	0.000424919	0.00421996
Ddr1	1721.44	1.11544	0.0988947	2.67214e-30	9.39199e-28
Kctd12b	40.7422	1.11742	0.415128	0.000131908	0.00156585
Plau	28.0048	1.12009	0.564223	0.000576165	0.00543808
Efnb2	608.897	1.12025	0.197375	1.3159e-09	4.98253e-08
Irf1	596.018	1.12107	0.148039	4.7884e-15	3.94994e-13
Slit3	71.4916	1.12363	0.293279	5.46494e-06	9.83933e-05
Slco4c1	33.0627	1.12408	0.419213	0.000134275	0.00159161
Agpat9	93.2176	1.12555	0.291305	4.89012e-06	9.03583e-05
Cdkn2b	64.34	1.12919	0.340656	2.70075e-05	0.000405438
Tdrd12	1078.02	1.13264	0.106191	2.30874e-27	5.74273e-25
Ablim1	71.8227	1.13447	0.298134	5.96777e-06	0.000106733
Aldh1l1	67.8527	1.13573	0.30317	7.26067e-06	0.000128436
Pbx1	215.159	1.13575	0.181713	4.47724e-11	2.16084e-09
Nrk	56.8906	1.13582	0.348639	3.15424e-05	0.000462355
D1Pas1	697.34	1.13893	0.123822	5.39754e-21	8.39109e-19
Ttll6	122.871	1.1398	0.219912	1.81975e-08	5.61483e-07
P2rx7	111.023	1.14109	0.221294	2.07979e-08	6.32069e-07
Arhgap30	193.206	1.14258	0.17695	1.21345e-11	6.43246e-10
Plcxd1	126.328	1.14455	0.212481	6.39392e-09	2.16723e-07
Sord	551.029	1.14519	0.115661	6.27835e-24	1.19422e-21
Kif19a	17.993	1.14619	0.676617	0.000943281	0.00829759
Nrp2	1175.27	1.14733	0.197232	5.98476e-10	2.40103e-08
Mael	263.393	1.14852	0.165156	4.35168e-13	2.74836e-11
Ctgf	1116.81	1.14909	0.207004	2.6544e-09	9.6039e-08
Sertad4	90.1029	1.1501	0.235543	7.84848e-08	2.14711e-06
Tcta	60.2376	1.15043	0.288169	3.11903e-06	6.02074e-05
Grhl2	1342.1	1.15315	0.15317	6.72295e-15	5.46215e-13
Wls	73.5501	1.15326	0.2982	4.827e-06	8.93753e-05
Ptprv	183.371	1.1545	0.221371	1.55425e-08	4.86998e-07
Atp2b4	89.3123	1.16009	0.235785	6.60124e-08	1.84333e-06
Igf2bp2	1576.31	1.16233	0.117763	8.5022e-24	1.58004e-21
Afap1	194.18	1.16462	0.223887	1.66717e-08	5.1936e-07
Wnt7a	24.4543	1.16717	0.558905	0.000442761	0.00434754
Ccdc60	65.3034	1.17072	0.27227	9.78451e-07	2.11775e-05
Guca1a	54.1649	1.1714	0.333455	1.49502e-05	0.000237908
Cd96	21.2068	1.17701	0.641819	0.000701503	0.00645159
Pdgfc	872.708	1.17865	0.116041	4.65776e-25	1.0316e-22
Palm2	49.9984	1.1794	0.336629	1.53175e-05	0.000242928
Lsp1	14.9598	1.18216	0.744003	0.0010628	0.00916443
Cnn1	97.9272	1.1868	0.262787	4.0336e-07	9.31647e-06
Ephx1	112.453	1.18891	0.210313	1.5174e-09	5.6659e-08
Col5a2	13.3623	1.1891	0.737687	0.0010113	0.00878129
Nxt2	198.5	1.19117	0.165601	7.92118e-14	5.59256e-12
Tapbp	632.546	1.19164	0.124656	1.73486e-22	2.89167e-20
Cmklr1	219.996	1.19228	0.184054	1.05666e-11	5.63832e-10
Fsip1	20.3591	1.19308	0.611833	0.000554092	0.00525428
Bmp1	235.504	1.19428	0.190248	3.77732e-11	1.85066e-09
Fry	235.11	1.19738	0.181156	4.45511e-12	2.4417e-10
Fhl1	527.653	1.19783	0.114954	3.00908e-26	7.37133e-24
Sh3gl3	187.232	1.20035	0.165075	4.45405e-14	3.19428e-12
Vrtn	488.402	1.20446	0.146704	2.98388e-17	3.07282e-15
Cryab	151.463	1.20733	0.297666	2.45279e-06	4.8959e-05
Dkk3	42.7375	1.20778	0.359048	2.2562e-05	0.000346094
Meis2	60.2174	1.20866	0.341704	1.36438e-05	0.000220593
Myo1a	33.8485	1.20879	0.474733	0.000165898	0.00190095
Bcas1	55.9418	1.21161	0.33156	9.51513e-06	0.000161767
Ptprcap	58.2696	1.21329	0.367274	2.65693e-05	0.000400346
Pou6f1	118.146	1.21452	0.211339	8.8836e-10	3.48617e-08
Gad1	25.8641	1.21585	0.517602	0.000248064	0.00268967
Slc11a1	51.5204	1.21661	0.349823	1.61854e-05	0.000255302
Slco2a1	48.5525	1.21963	0.35435	1.79275e-05	0.000280593
Axl	126.375	1.22389	0.250481	7.69306e-08	2.10978e-06
Abcb1a	388.283	1.2242	0.1601	2.62405e-15	2.23293e-13
Aldh3a1	31.7184	1.22486	0.481875	0.000164367	0.00188876
Hmgn2	2141.17	1.22763	0.0967913	1.10142e-37	5.74445e-35
Itga8	49.4581	1.23074	0.461992	0.000125341	0.00150112
Fxyd5	27.4617	1.23192	0.523467	0.000240908	0.00261937
Adam8	73.3683	1.2359	0.451425	0.000105757	0.00129242
Id4	70.2425	1.23612	0.273527	3.92764e-07	9.14618e-06
Sbsn	36.2157	1.23811	0.617184	0.000467783	0.00456986
Mmp25	168.227	1.23827	0.209114	3.18978e-10	1.32918e-08
Neurog1	13.8567	1.24297	0.834237	0.00112397	0.00957955
Chst15	72.4156	1.24734	0.300259	1.67554e-06	3.46865e-05
Gsta3	79.6288	1.24975	0.300055	1.60638e-06	3.33401e-05
Igsf1	17.0946	1.25009	0.64536	0.000521612	0.00499833
Pdlim3	22.2135	1.25049	0.549664	0.000274978	0.00293424
Was	118.639	1.25134	0.229777	4.56321e-09	1.57983e-07
Samd9l	51.031	1.25319	0.326938	5.20723e-06	9.47025e-05
Il6ra	28.83	1.25462	0.485914	0.000145666	0.00169923
Cds1	227.56	1.25496	0.198982	3.00468e-11	1.50844e-09
Cd109	108.011	1.25526	0.23567	8.55147e-09	2.81198e-07
Ldhb	1813.45	1.2593	0.141708	8.22012e-20	1.09837e-17
1500009C09Rik	41.0245	1.25978	0.420048	5.5983e-05	0.000751772
Ahnak	2263.02	1.26174	0.144146	2.67836e-19	3.4368e-17
M1ap	179.871	1.26257	0.236611	8.0816e-09	2.67753e-07
1700097N02Rik	132.719	1.26328	0.324852	4.28647e-06	7.99349e-05
Ociad2	108.22	1.2645	0.275367	2.82966e-07	6.81816e-06
Pclo	18.2808	1.26492	0.698437	0.000638243	0.0059648
Tuba3a	381.634	1.26971	0.139766	1.34457e-20	1.97627e-18
Serpinb6c	144.697	1.26973	0.260853	8.16746e-08	2.22309e-06
Mbp	47.7425	1.27343	0.364814	1.49327e-05	0.000237863
Abcb1b	545.363	1.2773	0.172566	1.5602e-14	1.19551e-12
Klk1	28.9593	1.28295	0.51266	0.00016634	0.00190467
En1	48.402	1.29094	0.336056	4.9211e-06	9.07233e-05
Manba	2503.03	1.29155	0.093646	3.82888e-44	2.81388e-41
Prr5l	74.1733	1.29187	0.277201	2.05481e-07	5.07984e-06
Fgf8	32.636	1.29285	0.554378	0.000232155	0.00254646
Zp3	285.504	1.29362	0.17829	4.46503e-14	3.19428e-12
Slc17a9	301.471	1.29392	0.139613	2.35642e-21	3.69889e-19
Plagl1	59.1452	1.29394	0.294127	6.21499e-07	1.38599e-05
Aire	1109.21	1.29918	0.153814	3.57614e-18	4.15964e-16
Cyp2j6	15.2614	1.29922	0.706547	0.000577102	0.00544375
Clu	725.934	1.30141	0.168616	1.34562e-15	1.19538e-13
Il13ra1	90.0544	1.30211	0.245347	9.02947e-09	2.94332e-07
Col7a1	259.128	1.30398	0.184568	1.73459e-13	1.15888e-11
S100a11	1106.94	1.3055	0.191246	9.17498e-13	5.51454e-11
Dmkn	32.0475	1.30585	0.436098	5.39191e-05	0.000727683
Cxcr7	86.3971	1.30601	0.262151	4.59227e-08	1.32114e-06
Adamts7	102.59	1.30842	0.342018	5.10799e-06	9.35288e-05
Maml3	29.4944	1.31049	0.460703	7.62984e-05	0.000982942
Igfbp3	790.484	1.31107	0.158629	1.61035e-17	1.7129e-15
Fndc3c1	158.574	1.31236	0.232079	1.36152e-09	5.11933e-08
Ap3b2	144.883	1.31344	0.215031	9.55292e-11	4.26662e-09
Csrp1	1341.51	1.31573	0.129069	2.55707e-25	5.82293e-23
Hck	1190.62	1.31756	0.143958	6.55145e-21	1.0088e-18
Lpar1	107.481	1.31766	0.227994	6.66238e-10	2.65969e-08
Gap43	307.014	1.31878	0.158718	1.09769e-17	1.18317e-15
Prickle1	153.213	1.31933	0.187469	2.05032e-13	1.33668e-11
Zscan5b	63.5583	1.32445	0.341905	4.28139e-06	7.99324e-05
Mapt	759.265	1.327	0.131276	5.97102e-25	1.28719e-22
Gm216	51.6406	1.32724	0.358352	7.44053e-06	0.000130902
Igsf11	23.4779	1.33086	0.50274	0.000115356	0.00139406
Chst3	56.6025	1.33319	0.304667	6.57834e-07	1.46423e-05
Slc5a5	313.802	1.33489	0.187149	1.00883e-13	7.06094e-12
Metrnl	31.9008	1.33812	0.432743	4.09124e-05	0.000577201
Ppp1r14c	60.6301	1.33836	0.328148	2.05585e-06	4.19154e-05
Morc1	1805.77	1.33889	0.120116	8.66063e-30	2.64198e-27
Cyr61	910.652	1.33906	0.174337	1.66781e-15	1.44198e-13
Fam25c	212.06	1.33972	0.217175	6.30185e-11	2.88636e-09
Gpat2	117.133	1.34238	0.235916	1.06751e-09	4.12906e-08
Tmem200a	9.42503	1.34515	0.969954	0.001099	0.0094014
Ankrd1	13.0824	1.34516	0.97407	0.00110769	0.00945568
Rhox5	378.936	1.3465	0.156037	6.67957e-19	8.30732e-17
Mageb4	11.2691	1.34912	0.891377	0.000909997	0.00806625
Ncf2	73.9854	1.34981	0.286418	1.52844e-07	3.86122e-06
Prnp	154.62	1.35138	0.186533	4.33112e-14	3.12614e-12
Chst7	39.3834	1.35298	0.419917	2.88909e-05	0.000431708
Nkain4	28.591	1.35406	0.493013	9.02442e-05	0.00113018
Spn	368.603	1.35544	0.156115	4.1186e-19	5.16197e-17
Anxa5	256.122	1.35702	0.195723	3.96313e-13	2.51278e-11
4933406J08Rik	23.1044	1.36123	0.519907	0.000118072	0.0014225
Glt25d2	9.81017	1.3639	0.923797	0.000938827	0.0082674
Egfr	68.9388	1.36432	0.283207	9.29708e-08	2.48455e-06
Tex19.1	2031.47	1.36634	0.167001	2.84529e-17	2.94889e-15
Col1a1	68.5951	1.36758	0.304589	3.9429e-07	9.14618e-06
4930500J02Rik	1034.15	1.36865	0.124411	4.06598e-29	1.17391e-26
Tgfb1i1	66.0913	1.36949	0.295295	2.0803e-07	5.135e-06
Calcr	19.447	1.36958	0.720748	0.000466662	0.00456442
Tktl2	12.1623	1.37088	0.88308	0.000828392	0.00744494
Eln	57.1161	1.37134	0.372382	7.57993e-06	0.000132858
Ptpn7	53.1548	1.37462	0.307935	4.35607e-07	9.98991e-06
Mybpc1	10.7987	1.3764	0.904898	0.000861177	0.00768737
Hlf	36.3963	1.3764	0.424332	2.65589e-05	0.000400346
Rnf128	526.517	1.37652	0.215428	1.46e-11	7.61462e-10
Padi3	125.022	1.37806	0.200375	5.59094e-13	3.49013e-11
Tek	151.052	1.37857	0.188167	2.23746e-14	1.66706e-12
C8b	9.94492	1.38001	0.996468	0.00103894	0.00899838
Ephx2	251.975	1.38121	0.178812	1.07951e-15	9.75054e-14
Rasgrp1	33.2252	1.38259	0.461623	4.9183e-05	0.00067275
Krt13	46.3273	1.38318	0.459101	4.70958e-05	0.000649697
Steap3	314.825	1.38508	0.188221	1.73175e-14	1.30836e-12
Pramef12	479.789	1.39036	0.144453	6.23276e-23	1.06075e-20
Gm5635	49.3415	1.39167	0.336258	1.54577e-06	3.22063e-05
Aff1	857.401	1.39196	0.161582	6.78718e-19	8.37673e-17
Syne3	24.1064	1.39252	0.544031	0.000128204	0.00153313
Vax2os	43.595	1.39559	0.355987	3.37085e-06	6.42688e-05
Anxa2	1028.58	1.39617	0.347379	2.38081e-06	4.77892e-05
Il24	7.42371	1.40505	1.47506	0.00117266	0.00993689
Masp2	36.5777	1.40767	0.369317	4.79141e-06	8.88388e-05
Asgr2	17.177	1.40813	0.659392	0.000288706	0.00305085
Gm364	39.6089	1.4087	0.36511	4.09496e-06	7.66288e-05
Myom3	12.4237	1.40945	0.790021	0.000537218	0.00511528
C1s	41.2617	1.40949	0.357965	3.1206e-06	6.02074e-05
Colec12	163.485	1.4103	0.190845	1.29296e-14	1.00503e-12
Txlnb	19.6333	1.41103	0.598029	0.000187458	0.00211797
Myl9	173.774	1.41429	0.201578	1.94197e-13	1.28154e-11
Flnc	1221.52	1.41704	0.145215	1.57406e-23	2.82771e-21
Neurog3	25.6381	1.41723	0.538151	0.000106244	0.0012974
Slitrk2	4.98035	1.42366	1.5411	0.00103909	0.00899838
Loxl4	46.9276	1.42586	0.473034	4.44757e-05	0.0006199
Abcb5	8.7459	1.42956	1.02792	0.00094932	0.00832805
Myof	755.946	1.4331	0.146034	8.71004e-24	1.60027e-21
Ldhc	21.4984	1.43476	0.608346	0.000181863	0.00206341
Wnt6	70.8099	1.43515	0.380888	5.33225e-06	9.62186e-05
Erap1	77.0208	1.43569	0.27267	9.0792e-09	2.95357e-07
Tdpoz4	9.31138	1.43839	1.07989	0.00100569	0.00873727
Sorcs2	50.353	1.43843	0.319651	3.40848e-07	8.09226e-06
Shisa6	119.16	1.44205	0.22919	2.35355e-11	1.19286e-09
Fras1	38.6488	1.44255	0.428835	1.77052e-05	0.00027765
Rusc2	348.894	1.44295	0.174394	1.07936e-17	1.17912e-15
Anxa8	40.9886	1.44571	0.358912	2.15568e-06	4.36755e-05
Afap1l2	45.8429	1.44655	0.346504	1.24989e-06	2.64853e-05
Cdh9	18.1893	1.44822	0.634354	0.000206715	0.00230177
Nt5e	159.5	1.45531	0.244987	1.98917e-10	8.46338e-09
Rragd	734.062	1.45686	0.118356	6.79943e-36	3.23333e-33
Col5a1	362.089	1.45903	0.181929	8.3831e-17	8.21442e-15
Anxa3	334.526	1.45931	0.237555	5.74324e-11	2.66065e-09
BC052688	179.77	1.45973	0.175443	6.98956e-18	7.84772e-16
Efna5	71.113	1.46565	0.27353	5.23154e-09	1.79583e-07
Pkd1l2	18.6742	1.46791	0.757032	0.000378209	0.00383859
Pmp22	62.7286	1.4724	0.31007	1.0697e-07	2.80306e-06
Mical1	839.4	1.47741	0.110202	4.39373e-42	2.95991e-39
Slc13a5	119.424	1.47762	0.314032	1.29124e-07	3.30328e-06
E030030I06Rik	65.8795	1.47907	0.281209	8.55699e-09	2.81198e-07
Patl2	75.9363	1.48378	0.279151	6.32245e-09	2.15203e-07
Zfp608	114.309	1.49102	0.279667	5.71531e-09	1.95774e-07
Car8	13.7662	1.49379	0.756967	0.000343295	0.00354431
Pou3f1	1584.76	1.49672	0.0977501	4.77103e-54	7.01255e-51
Aadac	26.4967	1.50529	0.489908	3.47755e-05	0.000503464
Ulbp1	52.7602	1.50547	0.388135	3.33352e-06	6.38393e-05
Igfbp5	22.0332	1.50742	0.516615	5.01974e-05	0.000683734
Cxcl12	42.1349	1.50827	0.453454	1.79775e-05	0.000281102
Gpr116	14.0093	1.50949	0.751453	0.000315467	0.00329063
Otud6a	27.9373	1.51054	0.441834	1.38624e-05	0.000223681
Bgn	25.4553	1.51247	0.654769	0.000179841	0.00204334
Id3	833.471	1.51428	0.377887	2.09408e-06	4.25341e-05
Dsc2	52.6922	1.51515	0.319853	1.03988e-07	2.72934e-06
4933402E13Rik	91.0827	1.51519	0.291258	1.06687e-08	3.42311e-07
Shisa2	252.422	1.51715	0.169299	2.17827e-20	3.14448e-18
Cntnap2	45.1987	1.51761	0.336026	2.7702e-07	6.69485e-06
Krt19	327.578	1.51767	0.222318	5.5788e-13	3.49013e-11
Nab2	399.93	1.52132	0.148787	1.0419e-25	2.47726e-23
Ghr	52.8393	1.52638	0.313522	5.48695e-08	1.56185e-06
Nrcam	26.5122	1.52671	0.523818	4.92995e-05	0.000673774
Fmr1nb	263.099	1.55021	0.168125	1.81699e-21	2.90863e-19
Wnt4	62.284	1.55746	0.306759	1.84107e-08	5.6698e-07
Zfp352	6.98787	1.55785	1.3418	0.000919278	0.00811736
Nog	33.85	1.56183	0.418976	5.05535e-06	9.28807e-05
Wnt5a	37.573	1.56275	0.433428	7.42034e-06	0.000130689
Kdr	22.4473	1.56359	0.691587	0.000184444	0.0020883
Thy1	181.604	1.56476	0.180081	2.13449e-19	2.76083e-17
Lmx1a	10.9961	1.56597	0.878509	0.000429741	0.00424958
Myo18b	28.7233	1.57086	0.515356	3.38057e-05	0.000492405
Osm	19.3272	1.57104	0.59209	8.3048e-05	0.0010556
Plekhg1	363.098	1.58086	0.17955	7.31285e-20	9.93564e-18
Aurkc	54.5747	1.58175	0.35711	3.56196e-07	8.39502e-06
Fst	84.5004	1.58397	0.303371	8.26349e-09	2.72661e-07
Gm6086	6.93572	1.58689	1.48274	0.000838691	0.00752495
Vgll3	98	1.59167	0.314889	1.9091e-08	5.85699e-07
Crisp1	60.1541	1.59537	0.326331	4.2976e-08	1.243e-06
Gprc5c	184.592	1.59596	0.193041	7.23405e-18	8.06621e-16
Lrtm2	17.3188	1.59626	0.731131	0.000204317	0.00228135
Ascl2	201.108	1.59712	0.169713	2.61759e-22	4.31849e-20
Tmprss5	49.9687	1.59783	0.325775	3.95702e-08	1.15691e-06
Heph	6.53939	1.59839	1.48753	0.000818254	0.00737021
Krt16	27.3702	1.59871	0.628903	0.000101074	0.00124651
Pla2g4e	28.3601	1.59974	0.452022	8.5964e-06	0.000148347
Trp73	129.609	1.60044	0.240254	1.36789e-12	8.07153e-11
Map3k8	11.7786	1.60144	0.916472	0.000432971	0.00427368
Sdr42e1	13.7857	1.60417	0.810302	0.00029185	0.00308005
Coch	190.101	1.60613	0.210026	1.04381e-15	9.48105e-14
Pcdh18	13.2895	1.60828	0.794845	0.00026877	0.002874
Rpl39l	170.889	1.60921	0.19534	8.8853e-18	9.77262e-16
Thsd7a	10.8543	1.62811	0.968087	0.000462484	0.00452629
Mal	7.99722	1.63019	1.22787	0.000727749	0.00665136
Cd68	402.047	1.63569	0.204295	5.51393e-17	5.50304e-15
Cd55	81.4068	1.64045	0.262847	1.92776e-11	9.83216e-10
Pxdc1	61.9152	1.64411	0.296317	1.20828e-09	4.61833e-08
D630045M09Rik	593.558	1.64644	0.147455	2.73466e-30	9.40722e-28
Nkx1-2	12.557	1.64968	0.861172	0.000306834	0.00321617
Cml2	10.7464	1.65557	0.954713	0.000410254	0.00410712
Plac8	184.969	1.65896	0.195293	8.65719e-19	1.04455e-16
Gm11110	18.2565	1.6623	0.596037	5.48603e-05	0.000739151
Gbp4	39.4761	1.66605	0.372095	2.45843e-07	6.03156e-06
Cd6	19.0278	1.67635	0.585915	4.5757e-05	0.000635567
Ccnd2	687.398	1.67966	0.131746	1.29002e-38	7.44897e-36
Rimbp2	18.0181	1.68016	0.62691	6.80701e-05	0.000889699
Tlr5	30.5888	1.6833	0.593126	4.78021e-05	0.000658317
Tgtp1	8.70277	1.68577	1.2985	0.000675242	0.00625993
Ddr2	18.7388	1.69734	0.667574	8.89716e-05	0.00111771
Slc46a3	46.1809	1.70072	0.361744	8.35113e-08	2.26546e-06
Abca4	11.7186	1.70917	0.850762	0.000241659	0.00262576
Ldhal6b	26.3543	1.71045	0.485038	7.59189e-06	0.000132858
BC064078	10.8705	1.71269	1.13271	0.000520626	0.00499833
Fxyd6	651.557	1.71464	0.13476	1.60426e-38	8.94405e-36
Gm13247	1531.41	1.71554	0.11298	1.63559e-53	1.88887e-50
Slc25a24	125.104	1.72358	0.258379	9.09665e-13	5.48786e-11
Oas1g	90.6488	1.72691	0.346766	2.04812e-08	6.23616e-07
Spata31d1b	93.383	1.72978	0.24341	4.19907e-14	3.04442e-12
Nkx2-9	73.4983	1.73367	0.281673	2.58855e-11	1.30786e-09
Ubd	79.8627	1.73584	0.317136	1.46732e-09	5.49395e-08
Smtnl1	34.4668	1.74785	0.4079	4.76221e-07	1.08597e-05
Slc18a3	28.5824	1.75206	0.461677	3.00692e-06	5.84081e-05
R3hdml	56.7257	1.75237	0.387693	1.72173e-07	4.30246e-06
Emp1	435.521	1.75363	0.246519	3.73519e-14	2.72587e-12
9030617O03Rik	148.672	1.75409	0.252179	1.1566e-13	7.9914e-12
Maml2	62.0402	1.75706	0.328537	2.78527e-09	1.00295e-07
6430531B16Rik	65.1528	1.76099	0.356601	2.34457e-08	7.0722e-07
Psd4	243.202	1.76115	0.19741	1.48427e-20	2.16196e-18
Pramel7	19.0308	1.76878	0.59342	3.07054e-05	0.000452548
Hormad2	129.92	1.77108	0.206506	3.06805e-19	3.90585e-17
Apod	121.913	1.77142	0.223729	7.59885e-17	7.49135e-15
Casq2	15.0424	1.77539	0.69404	7.82749e-05	0.0010052
Diras2	18.6142	1.77703	0.635387	4.66606e-05	0.000645345
Arl4c	751.776	1.77823	0.119679	1.85162e-51	1.87106e-48
Pla2g1b	804.071	1.7786	0.116836	7.48072e-54	1.0079e-50
Flt1	42.0345	1.77923	0.357812	1.89954e-08	5.83875e-07
Tnfrsf8	58.669	1.78462	0.421013	5.39313e-07	1.22123e-05
Hmga2	409.505	1.78714	0.186426	2.72151e-23	4.73133e-21
Prdm1	124.92	1.79116	0.246855	1.19114e-14	9.34872e-13
Vgf	333.261	1.79156	0.181469	1.61047e-24	3.33821e-22
Trim67	92.2441	1.79509	0.252652	3.55772e-14	2.6146e-12
Egfl6	51.8946	1.79551	0.369402	3.20378e-08	9.50436e-07
Susd4	130.614	1.79978	0.272547	1.17346e-12	6.9752e-11
Calb2	23.0864	1.80287	0.523842	8.59733e-06	0.000148347
Piwil4	107.289	1.80296	0.248565	1.17609e-14	9.27564e-13
Hand1	76.8617	1.80322	0.299824	5.2173e-11	2.47371e-09
Wnt3	50.1275	1.80686	0.378495	4.77377e-08	1.37091e-06
Fhl2	33.0386	1.81533	0.610754	2.95893e-05	0.00044011
Usp17ld	7.71711	1.81565	1.39568	0.000530957	0.00506162
Atxn1	22.2883	1.82104	0.545315	1.12728e-05	0.000186549
Cdh13	16.1921	1.82308	0.850364	0.000165058	0.00189267
Tspan32	46.2216	1.82516	0.412148	2.25385e-07	5.54646e-06
Mtus2	115.456	1.82533	0.258744	4.74044e-14	3.36155e-12
Cxcl10	9.41017	1.83031	1.0944	0.000354314	0.0036418
Cd44	25.5597	1.83078	0.482876	2.70696e-06	5.32434e-05
Xaf1	85.1317	1.83297	0.312183	1.16115e-10	5.14341e-09
Zfp36l3	13.027	1.8354	0.849157	0.000157542	0.00181819
Tagln	834.956	1.83776	0.165662	3.47331e-30	1.16993e-27
Dysf	466.561	1.83807	0.184158	4.77932e-25	1.04422e-22
Sh2d4b	34.5925	1.83914	0.452151	9.74041e-07	2.11103e-05
2310007B03Rik	14.7806	1.84015	0.841195	0.00014936	0.00173981
Cald1	1018.54	1.84491	0.147758	2.23157e-37	1.1275e-34
Dll1	83.134	1.84594	0.33878	1.31156e-09	4.97778e-08
Vcan	406.674	1.85437	0.169074	1.34579e-29	4.0294e-27
Cacnb2	19.8609	1.8659	0.601268	2.01161e-05	0.000311231
Pla1a	39.5791	1.87179	0.402522	7.60178e-08	2.09379e-06
Gm6880	8.5163	1.87425	1.1539	0.000355936	0.00365383
Espnl	4.07778	1.87689	1.74917	0.000384139	0.00389146
Cd4	3.83025	1.87818	1.73797	0.000390272	0.00394616
Dusp27	841.005	1.87861	0.172737	3.49508e-29	1.02743e-26
Fkbp6	121.968	1.88111	0.233408	1.81387e-17	1.91677e-15
Ace	36.142	1.88957	0.408992	8.48185e-08	2.29322e-06
Lmod1	18.4014	1.89046	0.672903	3.96903e-05	0.000564468
Krt8	3181.44	1.89389	0.31681	5.31946e-11	2.50744e-09
Macc1	3.85463	1.89947	1.74384	0.000374669	0.00380984
Samd4	135.78	1.90459	0.21701	3.74301e-20	5.1724e-18
Obox6	7.05643	1.90896	1.52518	0.000442874	0.00434754
9530053A07Rik	52.003	1.90994	0.379324	1.06708e-08	3.42311e-07
A730036I17Rik	49.4404	1.91457	0.369069	4.76023e-09	1.63752e-07
Gpa33	883.974	1.91668	0.120791	2.19233e-58	3.93839e-55
Anxa1	260.658	1.92082	0.208502	6.78059e-22	1.10736e-19
Ror1	12.991	1.92115	0.768082	7.43288e-05	0.000962168
Fndc1	79.001	1.92428	0.321273	4.65959e-11	2.22888e-09
Ankrd36	11.2055	1.92655	0.912683	0.000154947	0.00179711
Pim2	2632.97	1.92659	0.0984219	5.0911e-87	2.05782e-83
Msln	244.562	1.93691	0.265419	6.19677e-15	5.06007e-13
Lama4	34.044	1.93768	0.433324	1.54501e-07	3.897e-06
Ccno	111.979	1.94029	0.250978	2.22576e-16	2.09222e-14
Ccm2l	37.4544	1.94385	0.424638	9.44932e-08	2.52107e-06
Igf2	1080.87	1.9439	0.162358	9.7323e-35	4.37088e-32
Dsp	486.291	1.95125	0.231648	7.37264e-19	9.03036e-17
Fetub	231.228	1.95602	0.201821	6.41083e-24	1.20524e-21
2023-09-04	24.4328	1.95892	0.504007	1.62194e-06	3.36199e-05
Nefm	44.2065	1.9612	0.353957	6.23626e-10	2.49574e-08
Parp10	68.07	1.96276	0.301377	1.50701e-12	8.79614e-11
Tex19.2	39.1351	1.97253	0.483607	7.69564e-07	1.69745e-05
Ppp4r4	65.7397	1.97943	0.308593	2.80565e-12	1.58608e-10
2410137M14Rik	125.248	1.98098	0.27679	1.60605e-14	1.21909e-12
Col12a1	16.1702	1.98161	0.729983	4.44044e-05	0.00061944
Atp1a2	46.9684	1.98304	0.3654	1.14304e-09	4.40015e-08
Dpys	180.074	1.98795	0.201735	1.2095e-24	2.53964e-22
Gsn	493.953	2.00052	0.208916	1.82483e-23	3.24219e-21
Krt18	1988.65	2.00194	0.367222	9.66495e-10	3.75632e-08
Mcf2	627.364	2.00642	0.133123	4.25935e-53	4.59101e-50
Cav1	13.0163	2.01337	0.86077	9.24797e-05	0.0011555
Tie1	26.9786	2.01937	0.476506	3.80057e-07	8.89255e-06
Glrx	94.4738	2.02015	0.275805	4.34606e-15	3.60344e-13
Trim29	8.34384	2.02731	1.3579	0.00032572	0.00338013
AF067061	6.29775	2.03174	1.6878	0.000323338	0.00336189
Tmprss13	11.2728	2.03302	0.998661	0.000155803	0.00180187
Wdr20b	18.9775	2.03551	0.644378	1.44494e-05	0.000231663
Ceacam20	43.1738	2.04007	0.413666	1.47593e-08	4.64257e-07
Slpi	12.5974	2.05979	0.871833	8.41306e-05	0.00106768
Cd80	50.0627	2.06482	0.391353	2.33371e-09	8.49808e-08
Rhox9	64.5986	2.06525	0.313191	7.37932e-13	4.53646e-11
Enpp2	205.484	2.07462	0.19818	1.91926e-27	4.84852e-25
Adipoq	11.1446	2.0754	0.981285	0.000129713	0.0015489
Pld1	47.861	2.07959	0.362654	1.69259e-10	7.27814e-09
Cd59a	126.162	2.08381	0.294243	2.3646e-14	1.75371e-12
Evx1	28.1547	2.09116	0.609927	6.41135e-06	0.000114036
Trim12c	75.7728	2.11733	0.283711	1.34029e-15	1.19538e-13
AU015836	822.777	2.11922	0.17797	1.60485e-34	7.01275e-32
Rac2	10.2028	2.12316	1.02175	0.00013082	0.00155981
Piezo2	30.762	2.13079	0.471494	9.76007e-08	2.57844e-06
Klk11	35.692	2.13098	0.431493	1.28075e-08	4.08425e-07
Rhox6	116.311	2.16995	0.284788	3.82703e-16	3.57662e-14
Tmcc3	247.098	2.17261	0.224551	5.57101e-24	1.08521e-21
Efhc2	14.6309	2.17772	0.738856	2.15075e-05	0.000330859
Lgals3	561.206	2.18681	0.173453	2.69696e-38	1.45348e-35
Aqp9	14.2263	2.1991	0.824894	3.97644e-05	0.00056464
Aox3	19.841	2.20243	0.632227	4.91792e-06	9.07233e-05
Trim75	4.53653	2.24185	1.79941	0.000202184	0.00226222
Kcnu1	10.8457	2.24683	0.99505	8.37624e-05	0.00106384
Timp3	160.622	2.25739	0.21579	1.81603e-27	4.66057e-25
Wisp1	33.5001	2.26026	0.446889	6.259e-09	2.13944e-07
Id2	606.604	2.27169	0.205896	3.66348e-30	1.2088e-27
Oas1a	127.603	2.27188	0.268093	3.34676e-19	4.22738e-17
Tmem132c	29.1606	2.28405	0.49511	5.61015e-08	1.59411e-06
Ryr3	58.6391	2.28606	0.387202	5.17689e-11	2.46177e-09
AU019990	4.30287	2.28993	1.78684	0.000188988	0.00213377
Tgfbi	93.0983	2.29417	0.25807	8.61588e-21	1.30188e-18
Gadd45g	265.424	2.29644	0.175305	4.56116e-41	2.83634e-38
Serpinb9b	145.711	2.31736	0.27916	1.45762e-18	1.73285e-16
Galnt6	596.606	2.31996	0.152541	4.28607e-54	6.92972e-51
Fbp1	26.6759	2.32207	0.556166	3.79454e-07	8.89131e-06
Zfp951	145.99	2.32888	0.211805	5.63598e-30	1.82245e-27
Gstp2	460.106	2.33167	0.15405	1.31028e-53	1.62959e-50
Nap1l5	10.9024	2.34162	0.996719	6.44535e-05	0.000851376
Btbd17	32.7643	2.34241	0.450083	2.78393e-09	1.00295e-07
A430089I19Rik	8.44708	2.34247	1.31676	0.00015232	0.00177046
Smc1b	142.389	2.34902	0.251799	1.51565e-22	2.5526e-20
Abcc2	15.7158	2.355	0.803165	1.91837e-05	0.00029852
Gm5134	98.8109	2.35586	0.2731	9.01485e-20	1.19469e-17
Gm2027	33.3937	2.37786	0.435568	6.82827e-10	2.71281e-08
Calcoco2	807.577	2.38467	0.179104	2.75504e-42	1.93667e-39
Rassf4	38.347	2.39083	0.399285	3.05319e-11	1.52358e-09
Slc4a5	122.574	2.39133	0.227617	1.17457e-27	3.06298e-25
Cabp4	33.8076	2.39142	0.458215	2.54793e-09	9.2573e-08
Krt20	14.193	2.39776	0.766641	1.15222e-05	0.000190093
C330008G21Rik	13.582	2.42816	0.896338	2.95313e-05	0.000439652
Klk10	93.8246	2.42923	0.319937	4.58463e-16	4.26002e-14
Spesp1	8.73435	2.43473	1.3065	0.00012135	0.00145764
Lypd6b	10.3254	2.43828	1.07211	6.63616e-05	0.000870182
Prnd	16.0959	2.43902	0.69218	3.69918e-06	6.99512e-05
Serpine1	302.622	2.4422	0.178245	1.52382e-44	1.23185e-41
Gm13078	10.537	2.44532	1.17845	9.02422e-05	0.00113018
Tmem40	168.066	2.4639	0.202993	1.03563e-35	4.78401e-33
Th	11.2039	2.46705	0.941643	3.41854e-05	0.000497041
Pramel6	12.1604	2.46788	0.847475	1.83547e-05	0.000286447
Krt7	233.756	2.46868	0.231306	2.11511e-28	5.69951e-26
Col1a2	36.7371	2.48134	0.495999	7.86223e-09	2.61019e-07
Psmb8	23.1776	2.50373	0.58529	2.31656e-07	5.69213e-06
2410088K16Rik	49.6662	2.50857	0.375921	3.76996e-13	2.39971e-11
Lama3	337.197	2.51689	0.221897	1.33196e-31	5.12742e-29
Uba1y	13.3099	2.53836	0.864931	1.64868e-05	0.000259804
Chit1	14.9577	2.5491	0.744356	4.66812e-06	8.68518e-05
Thbs1	403.8	2.56886	0.183658	3.41605e-46	2.90688e-43
Lipc	12.6578	2.56902	1.04764	4.24934e-05	0.000597388
Krtdap	16.0133	2.57298	0.753301	4.72531e-06	8.78148e-05
Slc39a8	166.17	2.57996	0.264282	2.86193e-24	5.64288e-22
Efemp1	15.404	2.58085	0.730706	3.34177e-06	6.38649e-05
Wnt8a	46.5829	2.58091	0.383389	2.6517e-13	1.69457e-11
Serpinb9	45.2062	2.59333	0.395181	8.38624e-13	5.11656e-11
Klk8	254.889	2.60859	0.177122	8.44498e-51	8.03167e-48
Uty	12.8884	2.61484	0.86151	1.23336e-05	0.000202242
4933427D06Rik	9.24488	2.61691	1.28758	7.69544e-05	0.00098903
Gm21319	11.4694	2.62381	1.04127	3.55996e-05	0.000513906
Mlana	27.6177	2.62558	0.63544	4.0896e-07	9.43233e-06
Tgfb2	31.8429	2.62987	0.473547	4.22136e-10	1.72351e-08
Cdhr1	38.2169	2.64751	0.42338	6.48966e-12	3.49749e-10
Chst1	49.2745	2.6518	0.461513	1.41908e-10	6.1511e-09
T	50.2535	2.67048	0.478955	3.79928e-10	1.56701e-08
C1qtnf9	10.9318	2.6765	1.16508	4.89913e-05	0.000671834
Sp110	21.3142	2.75244	0.614731	9.67654e-08	2.56085e-06
Slfn9	163.757	2.77271	0.214289	6.9943e-40	4.18829e-37
Gm1995	16.423	2.77704	0.681139	4.91271e-07	1.11871e-05
Usp17la	21.2308	2.78195	0.605156	5.71329e-08	1.62057e-06
Csf1	131.358	2.79045	0.238719	3.72626e-33	1.54477e-30
Eif2s3y	28.7839	2.79107	0.558949	8.76954e-09	2.86436e-07
Acta1	140.271	2.79242	0.258357	7.87479e-29	2.23368e-26
Wnt7b	300.976	2.81114	0.240474	3.82679e-33	1.54679e-30
Tacstd2	51.2424	2.82369	0.489021	1.33612e-10	5.80708e-09
Acta2	140.166	2.83149	0.256667	7.23599e-30	2.24984e-27
Col26a1	33.4036	2.85573	0.48979	9.83362e-11	4.37989e-09
Ubtfl1	7.88915	2.86149	1.66131	6.71682e-05	0.000879333
BC147527	10.1837	2.90053	1.20397	3.16356e-05	0.00046302
B930092H01Rik	9.70504	2.91296	1.44436	5.11974e-05	0.000695597
Usp17lc	22.5207	2.93431	0.580347	6.71009e-09	2.25548e-07
Irgm1	115.127	2.94397	0.309373	5.2887e-23	9.09657e-21
B020031M17Rik	12.3333	2.95092	0.892577	5.02666e-06	9.25638e-05
3830417A13Rik	108.965	2.98279	0.296743	2.88982e-25	6.48926e-23
Dclk1	29.0058	2.98949	0.494532	3.01352e-11	1.50844e-09
Nwd1	11.4321	3.01378	0.986078	8.55061e-06	0.000147857
Usp17le	46.3792	3.08506	0.40973	1.42132e-15	1.24891e-13
2410076I21Rik	80.1542	3.13529	0.31695	1.68551e-24	3.44954e-22
Cited4	53.6744	3.14971	0.424731	3.47733e-15	2.89802e-13
Gm4858	17.108	3.16892	0.751373	2.65263e-07	6.44929e-06
Ms4a10	19.682	3.1781	0.68031	4.16757e-08	1.21189e-06
Grb10	4229.16	3.18435	0.109705	1.70188e-186	1.3758e-182
Gata3	53.743	3.19516	0.492652	2.18893e-12	1.25055e-10
Rcsd1	33.6927	3.25698	0.544487	4.92667e-11	2.34969e-09
AA792892	12.9636	3.2595	0.956599	3.07757e-06	5.95448e-05
Gm13083	5.91811	3.27742	1.71645	2.89575e-05	0.000432303
Klhl13	3501.53	3.28321	0.103598	1.19367e-221	1.92992e-217
Gbp3	16.2436	3.28465	0.750464	1.38458e-07	3.53091e-06
Zbp1	24.1948	3.32645	0.5926	3.99186e-10	1.63808e-08
Dio3	70.2083	3.33762	0.393811	8.54408e-19	1.03865e-16
Zscan4f	61.2054	3.36248	0.420359	4.30479e-17	4.37735e-15
Arl14epl	302.14	3.37313	0.193504	2.60184e-69	6.0095e-66
Usp26	84.6739	3.38193	0.304862	6.17865e-30	1.95875e-27
Prss23	91.3297	3.38844	0.316703	4.59039e-28	1.21668e-25
Gm4971	21.6878	3.44037	0.651423	2.24763e-09	8.25901e-08
Zscan4e	48.0592	3.46084	0.423618	1.08826e-17	1.18087e-15
Gm13119	18.2985	3.50103	0.731339	2.28768e-08	6.9135e-07
Gm20767	29.6203	3.53544	0.546153	2.41271e-12	1.37355e-10
Fgf5	60.0376	3.55457	0.396632	1.20372e-20	1.78548e-18
Tmem92	19.247	3.57033	0.748446	2.37438e-08	7.14878e-07
Rgs17	13.1309	3.58692	1.2991	7.59283e-06	0.000132858
Gbp1	48.8552	3.59999	0.446695	2.55001e-17	2.65991e-15
Fam183b	6.45572	3.61627	1.61556	1.30999e-05	0.000213157
Usp17lb	40.7351	3.64882	0.514782	3.74284e-14	2.72587e-12
Gm8994	37.4541	3.68163	0.510809	1.5737e-14	1.20017e-12
Gm5662	57.8092	3.6828	0.415964	2.933e-20	4.12354e-18
Sh3rf2	33.6884	3.72545	0.544618	1.96213e-13	1.28958e-11
Zscan4b	19.2242	3.74617	0.768597	1.32807e-08	4.21024e-07
Zscan4d	80.2463	3.81229	0.390869	5.90492e-24	1.13656e-21
Zscan4c	90.0595	3.82868	0.336928	2.2414e-31	8.42767e-29
Ddx3y	27.5659	3.83418	0.620116	1.21295e-11	6.43246e-10
BC080695	16.3769	3.90944	0.978104	3.21815e-07	7.67419e-06
Gm12794	23.702	3.90976	0.696334	2.92792e-10	1.22639e-08
Gm8300	40.3332	3.9466	0.548259	1.31303e-14	1.01575e-12
Pdcl2	28.4548	4.0342	0.635158	3.47109e-12	1.94189e-10
Tcstv3	17.1475	4.03658	1.16704	1.13178e-06	2.41407e-05
Pnma5	344.416	4.11745	0.193222	2.39629e-102	1.29144e-98
Zscan4a	80.2065	4.16989	0.413981	1.47993e-25	3.46775e-23
Tcstv1	7.8569	4.18138	1.43753	2.42263e-06	4.84363e-05
Gm5039	61.3584	4.19556	0.434624	9.0655e-24	1.64687e-21
Gm13109	25.9524	4.23583	0.724828	5.50852e-11	2.57404e-09
Gm2022	23.4168	4.27762	0.803729	8.62851e-10	3.3943e-08
Gm2016	37.4183	4.29036	0.599292	1.0705e-14	8.56137e-13
Gm11544	8.60142	4.32509	1.40913	1.49929e-06	3.1278e-05
Gbp2	146.567	4.38593	0.308597	1.14569e-47	1.02908e-44
Cxx1c	17.8666	4.67058	1.26735	2.5011e-07	6.11766e-06
Fat2	31.5097	4.73117	0.796589	1.42599e-11	7.46127e-10
H19	55.9304	4.91659	0.567697	2.25396e-20	3.22496e-18
Peg13	28.1604	4.98881	1.0452	3.59342e-09	1.26301e-07
Herc6	13.7603	5.18406	1.27919	3.59615e-08	1.05522e-06
Gpr37	15.0486	5.3713	1.25	1.1081e-08	3.54768e-07
Klhl4	63.6852	7.69997	1.33211	1.94645e-14	1.46373e-12

## Sheet: DE-HMGN1HMGN2-KO rel to WT
Table S3. Differentially expressed genes for Hmgn1-/-Hmgn2-/- mESCs relative to WT mESCs
gene	baseMean	log2FoldChange	lfcSE	pvalue	padj
Tfec	41.6949	-5.80595	1.00496	4.90594e-11	1.45756e-09
Hnf1b	72.0389	-5.44142	0.5477	7.91042e-25	9.08408e-23
Cubn	1502.14	-5.36932	0.128659	0	0
Nostrin	73.4074	-5.32382	0.524316	8.77514e-26	1.06832e-23
Pdgfra	318.155	-4.85459	0.227199	8.84625e-103	1.19365e-99
Bmper	71.2536	-4.80952	0.458886	2.13815e-27	2.93397e-25
Habp2	36.6231	-4.75086	0.669541	1.35699e-14	6.13753e-13
Sox17	157.865	-4.68703	0.304715	4.98864e-55	1.83582e-52
Srgn	258.792	-4.42273	0.219996	1.07479e-91	1.24307e-88
Dab2	987.556	-4.42083	0.121203	4.81842e-293	1.5604e-289
Dkk1	76.6503	-4.35269	0.398972	1.0557e-29	1.628e-27
Gata6	345.951	-3.92892	0.180816	5.70472e-107	8.39735e-104
Foxq1	222.935	-3.88449	0.214013	5.93722e-76	4.36979e-73
Klb	56.06	-3.76544	0.430166	7.40984e-21	5.99901e-19
Gata4	504.216	-3.71578	0.145878	1.43976e-145	3.33037e-142
Hkdc1	22.6288	-3.52665	0.693921	1.12192e-09	2.77346e-08
Pdzd3	99.3656	-3.14058	0.291057	1.36575e-29	2.06675e-27
Pth1r	217.044	-2.79087	0.190769	1.19994e-50	3.73642e-48
Cyp4f14	33.5041	-2.6883	0.472214	9.17731e-11	2.64882e-09
Foxf2	14.9183	-2.67639	0.77814	2.53644e-06	3.3747e-05
Amn	229.12	-2.62806	0.177756	1.76253e-51	5.70779e-49
Dram1	48.3673	-2.59443	0.365409	1.17129e-14	5.35752e-13
Bmp6	144.074	-2.47498	0.213524	6.11542e-33	1.06474e-30
Clic5	42.0408	-2.39404	0.405087	4.66427e-11	1.38831e-09
Cdh5	16.0355	-2.3719	0.758093	9.38116e-06	0.000110072
Fgf10	73.0067	-2.35115	0.292951	1.6606e-17	1.02627e-15
Col4a1	5874.33	-2.30779	0.0969994	8.32557e-127	1.6851e-123
Golt1a	4.39717	-2.26702	1.86576	0.000184016	0.00150942
Hs3st1	57.165	-2.25863	0.328277	1.14846e-13	4.70782e-12
Adora1	17.3602	-2.25763	0.683426	7.15542e-06	8.63342e-05
Tcf23	29.5924	-2.23636	0.466787	2.78234e-08	5.48074e-07
Themis	18.9705	-2.23556	0.62035	3.11813e-06	4.06512e-05
Glipr1	16.7326	-2.18987	0.671999	9.0043e-06	0.000105958
Col4a2	3071.45	-2.07767	0.199546	6.67116e-27	8.78206e-25
Cdh6	16.0353	-2.06621	0.819965	5.63253e-05	0.000537747
Lama1	5386.01	-2.04661	0.092422	4.0713e-110	6.59225e-107
Gdpd5	158.916	-2.0449	0.212306	1.88602e-23	1.92066e-21
Srms	29.6561	-2.02703	0.462489	2.65848e-07	4.30462e-06
Flrt3	177.826	-2.02454	0.194662	8.35924e-27	1.09156e-24
Pla2g12b	8.89107	-1.9885	1.11	0.000205301	0.00166462
Sox7	183.839	-1.82551	0.190104	3.80858e-23	3.76027e-21
Foxa2	33.5493	-1.78625	0.408527	4.30607e-07	6.70422e-06
Gm4980	23.3951	-1.78567	0.572212	2.42573e-05	0.000257556
Ccdc135	61.8716	-1.74228	0.304329	5.33355e-10	1.37737e-08
Zfp385c	34.4066	-1.72024	0.412659	1.07662e-06	1.53322e-05
Leprel1	19.1657	-1.69786	0.58036	4.33732e-05	0.000427709
Slc44a3	44.4681	-1.69487	0.36842	1.8926e-07	3.15928e-06
Kbtbd13	90.13	-1.68225	0.243675	3.14341e-13	1.21766e-11
Zfp783	58.1551	-1.68214	0.299927	1.16652e-09	2.86621e-08
Fam19a4	78.8758	-1.67149	0.263449	1.37949e-11	4.46734e-10
Rhobtb1	87.7079	-1.62899	0.259389	2.26563e-11	7.10951e-10
Slc6a14	40.7962	-1.61558	0.362875	4.06112e-07	6.37187e-06
Tmem200b	51.3944	-1.60751	0.410078	3.10546e-06	4.05187e-05
Tnfrsf25	73.252	-1.59906	0.299296	5.85884e-09	1.27852e-07
Gm996	80.3241	-1.59081	0.286102	1.80943e-09	4.26468e-08
Sox18	94.7846	-1.58439	0.242309	4.59904e-12	1.58106e-10
Esam	185.02	-1.57826	0.201889	4.2209e-16	2.31677e-14
Nexn	98.5893	-1.53779	0.253593	1.03849e-10	2.99202e-09
Nrg1	197.357	-1.53715	0.184403	6.61979e-18	4.23667e-16
Egflam	17.0868	-1.52411	0.658297	0.000191435	0.00156348
Rln3	206.569	-1.49514	0.174939	1.1921e-18	8.17903e-17
Erdr1	7174.66	-1.47573	0.0640229	1.50284e-118	2.70378e-115
Scube2	27.7237	-1.46891	0.512245	6.68229e-05	0.000625431
Aqp6	36.8057	-1.45602	0.391584	7.13607e-06	8.62198e-05
Cyp27b1	69.3684	-1.43266	0.283317	3.28192e-08	6.37876e-07
Hnf4a	25.4103	-1.43159	0.500174	7.06216e-05	0.000656432
Tex13	29.5855	-1.42317	0.441107	2.9669e-05	0.000305016
5930403L14Rik	16.7311	-1.42133	0.701298	0.000374378	0.00280775
Tdrd1	125.365	-1.412	0.216524	7.06979e-12	2.37498e-10
Robo4	235.74	-1.40351	0.182385	1.5544e-15	7.91473e-14
Eva1a	69.5455	-1.39954	0.304739	2.91867e-07	4.70708e-06
Steap4	14.7796	-1.39043	0.756795	0.000539518	0.00383489
Igsf21	213.333	-1.36515	0.173711	4.60395e-16	2.51001e-14
Ankrd34a	552.764	-1.36338	0.140348	3.26965e-23	3.24799e-21
Pitx1	17.3991	-1.34392	0.65127	0.000394791	0.00294855
Tcam1	65.0316	-1.32248	0.284179	2.37355e-07	3.88208e-06
P4ha2	386.883	-1.30434	0.132308	8.78011e-24	9.1721e-22
Kcns1	67.5522	-1.27955	0.282032	3.99548e-07	6.28716e-06
C1qtnf4	113.952	-1.27707	0.225798	1.62722e-09	3.85767e-08
Slc7a2	137.583	-1.27594	0.198682	1.61562e-11	5.1598e-10
Aqp8	7.50321	-1.27498	1.11896	0.00151885	0.00928748
Nxf7	48.8797	-1.27305	0.359436	1.38754e-05	0.000155778
9930013L23Rik	58.1018	-1.2663	0.321758	3.97249e-06	5.07276e-05
Dmrtb1	128.974	-1.25923	0.21347	4.09113e-10	1.07081e-08
Slco2b1	5.81255	-1.25833	1.36321	0.00148855	0.0091367
Lingo3	216.114	-1.2462	0.164178	4.41039e-15	2.11607e-13
Hic1	94.7317	-1.2374	0.232136	9.58833e-09	2.03212e-07
Runx1	123.592	-1.23656	0.218328	1.58906e-09	3.77273e-08
Ankrd33b	259.952	-1.22901	0.182365	2.06632e-12	7.35336e-11
Necab2	443.915	-1.22898	0.121809	9.63172e-25	1.09829e-22
Gipc2	91.3429	-1.22628	0.249894	7.77345e-08	1.40949e-06
Tril	251.499	-1.22193	0.168121	5.02385e-14	2.15773e-12
Rfx4	71.2747	-1.21859	0.287241	1.31415e-06	1.84392e-05
Clic3	13.8166	-1.21473	0.748679	0.00102842	0.00665822
Hoxa10	26.7157	-1.21462	0.541373	0.000332331	0.0025344
Mid1	5743.44	-1.21364	0.0788348	3.02153e-54	1.06358e-51
Stra6	22.5589	-1.21199	0.571038	0.000423712	0.00313419
Dock3	353.711	-1.20914	0.148828	6.66173e-17	4.00992e-15
Fgfr3	104.543	-1.20693	0.237257	3.28506e-08	6.37876e-07
Dcaf12l1	372.785	-1.19641	0.131477	1.4206e-20	1.11123e-18
Best2	39.8165	-1.18134	0.383927	5.15606e-05	0.000497835
Ramp2	61.0879	-1.18102	0.292414	2.77626e-06	3.65176e-05
Hsd17b1	56.0606	-1.18089	0.305963	5.17071e-06	6.47019e-05
Cpe	587.682	-1.1769	0.11437	1.29216e-25	1.54983e-23
Nkx6-2	357.207	-1.17116	0.144344	7.4422e-17	4.46311e-15
Nlrp6	113.898	-1.16893	0.2497	2.138e-07	3.53611e-06
Lhfpl2	68.7138	-1.16691	0.299208	4.49718e-06	5.68893e-05
Aatk	34.6174	-1.16391	0.444332	0.000156428	0.0013151
Tcf15	4955.03	-1.16364	0.0646473	3.57378e-73	2.14321e-70
AI854517	82.1538	-1.16193	0.248501	2.18393e-07	3.59738e-06
Fgf3	88.4546	-1.16187	0.246009	1.77377e-07	2.98554e-06
Egr4	56.2598	-1.16164	0.306615	6.52637e-06	7.96345e-05
Fut7	3.28586	-1.14745	1.51647	0.00141552	0.00875149
Gltpd2	19.0265	-1.14577	0.659136	0.000952242	0.00622726
Tmem151b	257.707	-1.14166	0.151336	6.64209e-15	3.09939e-13
C130074G19Rik	107.353	-1.13429	0.228921	6.0148e-08	1.12073e-06
Hsf5	43.7833	-1.13264	0.391665	8.37363e-05	0.000760762
Zfp827	468.505	-1.1255	0.135212	1.31678e-17	8.23214e-16
Pik3ap1	18.8765	-1.12244	0.669052	0.0010997	0.00705201
Cilp2	673.895	-1.11593	0.124198	4.1606e-20	3.14806e-18
Crybg3	624.001	-1.10917	0.108849	3.72314e-25	4.30608e-23
Scn3a	187.901	-1.10462	0.186502	3.4976e-10	9.26892e-09
Rab3il1	138.716	-1.10448	0.209301	1.20101e-08	2.51902e-07
Hsf4	88.552	-1.1021	0.248496	5.79693e-07	8.73965e-06
6030419C18Rik	141.93	-1.10118	0.206804	9.36783e-09	1.9906e-07
Kdelr3	579.819	-1.09989	0.102917	2.00954e-27	2.78106e-25
Gna14	334.693	-1.09825	0.130499	6.02785e-18	3.89151e-16
Fam184b	68.497	-1.09055	0.2975	9.48367e-06	0.000111114
Plat	47.7234	-1.08847	0.362319	6.38241e-05	0.000601187
Fam196a	38.8857	-1.08753	0.498996	0.000434914	0.00319226
Ppp2r5a	3339.31	-1.08628	0.0666132	1.63792e-60	7.80037e-58
Hfe2	56.1243	-1.07902	0.325249	2.71554e-05	0.000283495
Tmem144	92.1461	-1.07767	0.24252	5.45362e-07	8.26827e-06
Polr3gl	622.159	-1.07629	0.298452	1.13764e-05	0.000129631
Tbc1d4	119.373	-1.07455	0.217487	6.03592e-08	1.12338e-06
Fam213a	179.973	-1.0712	0.178051	1.93907e-10	5.30265e-09
Aldh3b1	79.6903	-1.06051	0.27854	5.82817e-06	7.22033e-05
Gas6	482.387	-1.05019	0.111489	7.15262e-22	6.36347e-20
Rap1gap2	331.057	-1.04945	0.136564	2.11863e-15	1.06869e-13
Adcy7	118.309	-1.0483	0.223348	1.79874e-07	3.02129e-06
Cntfr	1351.67	-1.03051	0.119598	1.0084e-18	7.00775e-17
Hapln4	239.396	-1.02395	0.172075	2.62654e-10	7.07937e-09
Ntn1	2602.7	-1.02145	0.104258	1.7895e-23	1.84558e-21
Prrt4	66.9607	-1.0118	0.295933	1.9558e-05	0.000212112
Rltpr	512.786	-1.01137	0.113235	6.06383e-20	4.49463e-18
Rnf157	236.371	-1.0073	0.167882	1.89097e-10	5.18082e-09
Cntn2	116.636	1.00168	0.251814	3.00211e-06	3.92334e-05
Apeh	778.231	1.0032	0.0983944	3.16283e-25	3.71105e-23
1700061G19Rik	885.62	1.00376	0.127072	3.64754e-16	2.01573e-14
Was	134.628	1.005	0.209747	1.07012e-07	1.8834e-06
Lmo7	368.486	1.00546	0.155541	1.07564e-11	3.50438e-10
2900041M22Rik	67.9515	1.00607	0.305491	2.83752e-05	0.000293579
Arhgap8	498.801	1.00717	0.130393	1.44571e-15	7.45509e-14
Lpar1	124.003	1.0075	0.216854	2.06588e-07	3.42382e-06
D630023F18Rik	141.69	1.00783	0.212449	1.33623e-07	2.30663e-06
Treml2	65.5261	1.00859	0.349886	8.80366e-05	0.000796362
Meis2	67.4082	1.00941	0.341509	7.26958e-05	0.000673393
Anxa5	297.738	1.01142	0.15935	2.29491e-11	7.18747e-10
Ttll6	137.23	1.01277	0.211891	1.14724e-07	2.00173e-06
P2rx7	123.716	1.01288	0.218406	2.16575e-07	3.57105e-06
Nprl2	294.53	1.01635	0.134008	4.30845e-15	2.07626e-13
Ly6h	31.2743	1.01722	0.495903	0.000611784	0.00426432
Fgf15	276.617	1.01771	0.159285	1.78471e-11	5.6774e-10
Fst	101.889	1.0191	0.28135	1.03958e-05	0.000120406
Birc5	2856.29	1.02022	0.0705365	3.60166e-48	1.02312e-45
Rerg	46.3635	1.02093	0.390539	0.000171592	0.00142479
Gpr133	116.007	1.02238	0.239766	1.04446e-06	1.49266e-05
Gli1	2248.82	1.02484	0.0928639	4.19898e-29	6.12522e-27
Mex3b	289.285	1.02693	0.20198	2.79801e-08	5.50348e-07
Ptk2b	723.257	1.02756	0.148796	5.98877e-13	2.26566e-11
Serpinb6c	164.462	1.02839	0.236124	7.31951e-07	1.08038e-05
Fermt3	67.2994	1.03138	0.289751	1.2823e-05	0.000144689
Efnb2	674.84	1.03171	0.141682	4.20703e-14	1.82139e-12
Rhox13	28.7138	1.03308	0.504932	0.000608454	0.00424817
Tusc2	600.302	1.03606	0.110024	7.22468e-22	6.39246e-20
Gstm1	570.794	1.03726	0.115818	5.0943e-20	3.81884e-18
Nkx2-9	90.0443	1.03833	0.255088	2.23994e-06	3.0049e-05
Emp1	509.369	1.03943	0.465518	0.000405716	0.00301623
Rbm44	138.769	1.04094	0.204867	2.91874e-08	5.71467e-07
C330046G13Rik	270.833	1.04117	0.169625	8.88796e-11	2.57449e-09
Igsf1	19.0644	1.04146	0.617122	0.00122755	0.00775742
Fgf18	46.7208	1.0442	0.378096	0.000118895	0.00103894
Cep112	30.0479	1.04509	0.518323	0.000638835	0.00442619
Sertad4	99.4012	1.04614	0.252678	1.74133e-06	2.38139e-05
Fcgrt	195.373	1.0468	0.165406	2.76898e-11	8.49154e-10
Gm4858	23.1289	1.04771	0.602066	0.00110165	0.00706174
Sohlh2	212.648	1.05559	0.16692	2.89494e-11	8.82765e-10
Gm5635	56.4282	1.05617	0.348708	5.99957e-05	0.000568208
Txlnb	21.9881	1.06001	0.635933	0.00123923	0.00780763
Adamts7	116.373	1.0604	0.330028	3.63638e-05	0.000366171
Gstm3	41.9734	1.06043	0.38147	0.000113172	0.000995373
Mst1	23.3154	1.06054	0.624341	0.0011681	0.00743178
Tuba3a	430.885	1.0611	0.133703	3.00058e-16	1.67536e-14
D1Pas1	765.935	1.06379	0.120497	1.64537e-19	1.20008e-17
Slc37a1	590.826	1.06559	0.130721	5.29708e-17	3.22445e-15
Asgr2	19.7896	1.06665	0.601628	0.00100731	0.00654774
Nrcam	30.5821	1.06751	0.526035	0.000606453	0.00423993
5830416P10Rik	29.3272	1.06763	0.511869	0.000539829	0.00383542
Catsperg1	67.8518	1.07027	0.286756	7.54549e-06	9.06355e-05
Scarf1	108.772	1.07446	0.238196	4.10718e-07	6.43167e-06
Accsl	410.299	1.07671	0.144432	1.25394e-14	5.70332e-13
Foxi3	254.406	1.07708	0.180985	2.86855e-10	7.69e-09
Plxdc2	114.483	1.07903	0.237067	3.47675e-07	5.54636e-06
Ptprv	202.732	1.08175	0.178827	1.61646e-10	4.49839e-09
Fry	261.174	1.08451	0.16237	3.02778e-12	1.06116e-10
Ahnak	2542.09	1.08614	0.109479	5.62027e-24	6.02672e-22
Cfp	146.369	1.08806	0.201375	6.1314e-09	1.3344e-07
Prss8	343.309	1.09635	0.129549	4.04215e-18	2.63914e-16
Zscan4b	26.4142	1.09737	0.567735	0.000709589	0.00484765
Col5a3	131.475	1.09932	0.214296	2.49941e-08	4.95353e-07
Itga8	54.8215	1.10025	0.42718	0.000180486	0.00148497
Mmp25	187.879	1.10211	0.172908	2.23869e-11	7.03861e-10
Met	93.8802	1.10434	0.252831	7.63003e-07	1.12314e-05
Sema3b	68.8516	1.10536	0.29297	6.73683e-06	8.17099e-05
Upk3b	55.5814	1.10717	0.347132	3.89376e-05	0.000388944
Mtus2	141.467	1.10782	0.229871	1.1033e-07	1.9334e-06
Zic2	905.629	1.10922	0.12297	3.02156e-20	2.30779e-18
Gsta3	88.7857	1.10943	0.26162	1.26511e-06	1.78128e-05
Slco4c1	35.9612	1.10981	0.420405	0.000154712	0.0013027
Efhc2	18.0119	1.11049	0.647939	0.00105139	0.00677172
Arntl2	84.2873	1.11086	0.265746	1.59569e-06	2.20267e-05
Aldh1a2	46.974	1.11132	0.356562	4.73421e-05	0.000461507
Adamts1	96.9695	1.11169	0.236806	1.9391e-07	3.23024e-06
Clu	816.572	1.11343	0.133804	1.34313e-17	8.36463e-16
Mbp	54.0445	1.11484	0.317432	1.54405e-05	0.000171477
Patl2	88.3503	1.11716	0.256994	8.38462e-07	1.2198e-05
Mfge8	2242.99	1.11726	0.107495	4.5219e-26	5.67586e-24
Nova2	251.256	1.11903	0.164567	1.38486e-12	5.03902e-11
Npnt	100.459	1.11936	0.252735	6.03473e-07	9.08125e-06
E030030I06Rik	76.2834	1.12084	0.283949	3.75074e-06	4.82e-05
Gm2027	43.3697	1.12557	0.374853	6.35547e-05	0.000598998
Syt13	93.0064	1.13078	0.256431	6.58447e-07	9.85358e-06
Dsc2	61.2388	1.13079	0.312067	1.10018e-05	0.000125895
Trp73	153.702	1.1315	0.209762	6.71115e-09	1.45666e-07
Gstm2	332.326	1.13911	0.149167	3.27803e-15	1.60356e-13
Cdc42ep5	224.397	1.13986	0.17581	1.13815e-11	3.70059e-10
Pdlim2	103.182	1.14082	0.244313	2.21671e-07	3.64766e-06
Bgn	29.8342	1.1411	0.522823	0.000408512	0.00303562
Oasl2	23.1339	1.14171	0.611349	0.000757235	0.0051259
Ncam1	164.056	1.14217	0.18148	3.80901e-11	1.15066e-09
Slc40a1	75.19	1.14292	0.264622	9.53394e-07	1.37343e-05
Sorcs2	57.9275	1.14393	0.305694	7.56641e-06	9.08193e-05
Evx1	34.5789	1.14488	0.534684	0.00044248	0.00324045
Runx1t1	37.7034	1.14574	0.443641	0.000172278	0.00142833
Ccdc141	100.005	1.14578	0.231306	6.10475e-08	1.13228e-06
Ddr1	1845.33	1.14744	0.0898634	4.34897e-38	8.91374e-36
Ptgs2	26.8139	1.14765	0.538395	0.000449714	0.00328156
Tex19.1	2264.22	1.14777	0.252902	3.90977e-07	6.16427e-06
9130008F23Rik	36.1472	1.1487	0.425246	0.000131036	0.0011244
Vwf	85.6852	1.14974	0.267226	1.02151e-06	1.46374e-05
Col5a2	14.0778	1.15036	0.780395	0.00145157	0.00894359
Vwa5a	435.124	1.15421	0.12021	1.29372e-22	1.22503e-20
BC080695	22.5768	1.15471	0.598612	0.000662417	0.00457393
Tpm1	3433.89	1.15604	0.0729105	2.33805e-57	9.23357e-55
Tfap2a	47.949	1.15652	0.342999	2.33791e-05	0.000249542
Rasa4	452.012	1.15677	0.119137	4.52444e-23	4.43998e-21
Calb2	27.0833	1.15961	0.51006	0.000332117	0.00253423
Gm19705	111.851	1.16006	0.210402	3.61806e-09	8.10285e-08
Grhl2	1448.69	1.16487	0.126653	5.90693e-21	4.80628e-19
Cacna1h	39.8736	1.16573	0.437052	0.000140134	0.00119613
Gpat2	130.802	1.16807	0.227937	2.70584e-08	5.34305e-07
Abcb1a	426.131	1.16818	0.136925	2.24869e-18	1.50458e-16
Sh3pxd2a	748.405	1.16867	0.119252	1.84925e-23	1.89513e-21
Myb	181.927	1.16945	0.184279	2.75657e-11	8.46951e-10
Rinl	1406.09	1.16994	0.123825	5.58425e-22	5.05141e-20
B930092H01Rik	12.5314	1.17021	0.783595	0.00135804	0.00845423
Ly6g6e	77.7317	1.1719	0.259057	4.21047e-07	6.58068e-06
Cd55	96.0956	1.1736	0.237893	6.81457e-08	1.25388e-06
Jazf1	16.4442	1.17805	0.689839	0.000953019	0.00622983
Crxos1	10.9499	1.17865	0.844258	0.00152403	0.00931565
Egfr	77.3529	1.18246	0.270383	7.82543e-07	1.14462e-05
2610035F20Rik	113.739	1.18302	0.281347	1.50761e-06	2.09718e-05
Pzp	22.4614	1.18725	0.602677	0.000586294	0.00412931
Nuak1	242.867	1.18739	0.155232	2.94239e-15	1.45698e-13
Igf2bp2	1695.5	1.18786	0.0903081	2.80259e-40	6.30272e-38
Steap3	354.584	1.18923	0.16385	5.51182e-14	2.34862e-12
Ctgf	1165.83	1.19059	0.359381	2.74254e-05	0.000285577
Kdr	25.9177	1.19169	0.599678	0.00056407	0.00399014
Zfp608	131.765	1.19394	0.230236	2.01136e-08	4.04571e-07
Il34	61.6332	1.19589	0.30768	4.72447e-06	5.94857e-05
Atp2b4	96.1486	1.19725	0.232466	2.40234e-08	4.79054e-07
Sema6a	373.923	1.19744	0.14142	3.82808e-18	2.50949e-16
1700049E22Rik	4.59345	1.19839	1.46349	0.00146949	0.00904024
Ttc12	155.142	1.20361	0.189818	2.83766e-11	8.6857e-10
Arhgap30	205.565	1.20891	0.162484	1.42008e-14	6.38719e-13
Pla2g7	269.28	1.20915	0.587385	0.000481124	0.00347009
Fndc1	96.9401	1.2104	0.264787	3.48064e-07	5.54709e-06
M1ap	196.512	1.21394	0.213963	1.51281e-09	3.60756e-08
Myof	853.026	1.21412	0.129454	1.04147e-21	9.16494e-20
Gm4975	11.8099	1.21858	0.814982	0.00123269	0.00778104
A4galt	347.499	1.21928	0.155293	5.94015e-16	3.16391e-14
Chst3	62.406	1.21946	0.293373	1.81536e-06	2.47635e-05
Mybpc3	20.3398	1.22187	0.623578	0.000569586	0.00402213
Fkbp6	147.636	1.22388	0.204963	2.71683e-10	7.29535e-09
Irx3	36.5656	1.22551	0.430928	8.92184e-05	0.000805452
Spn	409.37	1.22571	0.142017	9.1333e-19	6.37441e-17
4930526L06Rik	36.1012	1.22603	0.409299	6.1897e-05	0.000584394
Gpx1	11061.6	1.22649	0.0732541	1.07154e-63	5.5969e-61
Sh3gl3	201.322	1.22734	0.16583	1.87461e-14	8.31608e-13
Metrnl	35.1685	1.22855	0.427021	8.23188e-05	0.000749666
Fam107b	249.335	1.22914	0.170165	6.93184e-14	2.91533e-12
Krt42	582.742	1.23402	0.123789	3.23739e-24	3.56598e-22
Pbx1	228.435	1.2391	0.157229	4.6201e-16	2.51036e-14
5033404E19Rik	13.4983	1.23956	0.754718	0.000953583	0.006231
Efna5	79.8699	1.23997	0.255831	1.02761e-07	1.81848e-06
Cdkn2b	67.9266	1.24038	0.331857	7.68612e-06	9.19835e-05
5730405O15Rik	23.247	1.24085	0.571835	0.000372467	0.00279471
Hmgn2	2305.43	1.24136	0.0770709	3.74621e-59	1.55535e-56
Nefm	53.7108	1.2489	0.316894	3.91416e-06	5.00222e-05
Cntnap2	51.1778	1.25	0.335377	7.9306e-06	9.44208e-05
Gprc5c	212.668	1.2509	0.173311	7.08435e-14	2.97176e-12
Mmd2	40.2133	1.25136	0.425782	6.98633e-05	0.00065013
Sema3e	338.271	1.25315	0.128567	2.85427e-23	2.85286e-21
Tapbp	674.049	1.25483	0.101299	4.78374e-36	9.22122e-34
Lamb3	38.5967	1.2551	0.39656	3.96565e-05	0.000394907
Cap2	28.6952	1.2573	0.471234	0.000129941	0.00111618
Nt5e	179.782	1.25814	0.200638	4.29139e-11	1.2844e-09
Colec12	181.239	1.25814	0.181959	6.07499e-13	2.28759e-11
BC147527	12.7356	1.25957	0.797049	0.00100965	0.00655767
Thy1	207.287	1.26257	0.179089	2.33505e-13	9.2443e-12
Anxa8	45.77	1.26483	0.347845	1.04813e-05	0.000120879
Il13ra1	97.8468	1.26728	0.247026	2.6293e-08	5.20461e-07
Pknox2	46.7817	1.27548	0.380481	2.3788e-05	0.000253238
Timm8a2	16.3993	1.27566	0.675773	0.00059783	0.00419078
Prnp	169.535	1.27913	0.182231	2.84951e-13	1.11447e-11
Gm364	43.6505	1.27959	0.351902	1.04197e-05	0.000120436
Liph	586.264	1.28037	0.111231	1.72784e-31	2.88424e-29
Fgd3	6.23582	1.28044	1.27643	0.00149334	0.00916261
Gnat1	25.2318	1.28047	0.506305	0.000171675	0.00142479
Apol6	93.9099	1.28058	0.270117	1.64645e-07	2.79741e-06
2810011L19Rik	52.0057	1.28171	0.327394	4.24248e-06	5.39202e-05
Aff1	950.316	1.28396	0.106321	2.09527e-34	3.89962e-32
Itgam	44.738	1.28481	0.440819	7.21992e-05	0.000669558
Wdr20b	22.6023	1.28503	0.557028	0.000269345	0.00211608
Fmr1nb	298.056	1.28598	0.160785	1.70755e-16	9.76983e-15
Id3	936.312	1.28951	0.36639	1.46994e-05	0.00016426
Lctl	50.7764	1.29153	0.329962	4.23732e-06	5.38968e-05
Gm216	55.9891	1.29212	0.379324	2.0286e-05	0.00021942
Zscan4f	84.1093	1.2931	0.293705	6.91481e-07	1.03003e-05
Lgals3bp	6.5204	1.29576	1.29358	0.00143319	0.00885057
Nkx1-2	14.1208	1.2962	0.759432	0.000780091	0.00525207
Scrn1	195.111	1.29645	0.208967	6.28774e-11	1.84775e-09
Slc46a3	53.62	1.29663	0.308034	1.46931e-06	2.04566e-05
Slc23a1	114.609	1.29798	0.239423	5.77404e-09	1.26172e-07
Fxyd5	29.2354	1.29886	0.501112	0.000147309	0.00124881
Cacng4	19.0573	1.30047	0.609144	0.000368238	0.00276555
Slc11a1	55.5961	1.30179	0.316561	2.10216e-06	2.83415e-05
Nxt2	209.707	1.30376	0.160686	6.50278e-17	3.94356e-15
Masp2	39.961	1.3045	0.389572	2.36325e-05	0.000251914
Csrp1	1452.55	1.3051	0.109917	2.32261e-33	4.17863e-31
Coch	217.611	1.30592	0.179774	4.72973e-14	2.04224e-12
Krt17	479.675	1.30693	0.136611	1.51999e-22	1.43091e-20
4930500J02Rik	1130.88	1.30802	0.0919066	8.36765e-47	2.29642e-44
Klk1	30.9727	1.3096	0.516226	0.000163679	0.00136754
Ghr	59.241	1.30967	0.324337	2.73683e-06	3.60542e-05
Nab2	448.499	1.31208	0.136217	7.98944e-23	7.60971e-21
Phldb3	83.5293	1.31325	0.277083	1.63093e-07	2.77396e-06
Slc5a5	340.66	1.31841	0.163239	8.61735e-17	5.12183e-15
Tnfrsf8	68.3627	1.31845	0.380879	1.70892e-05	0.000188237
BC052688	199.181	1.32436	0.164963	1.26433e-16	7.3906e-15
Ccdc73	88.3717	1.32766	0.266089	5.05352e-08	9.51471e-07
Abca4	13.1651	1.33097	0.769873	0.000709169	0.00484732
Fosl2	138.067	1.33725	0.210831	2.50747e-11	7.79288e-10
AA792892	16.6651	1.33945	0.707217	0.000534616	0.00380804
Padi3	135.561	1.34043	0.219595	1.10904e-10	3.17832e-09
Cdh9	20.032	1.34535	0.61175	0.000306851	0.00237048
Tdrd12	1113.63	1.3466	0.0877876	5.61335e-54	1.93386e-51
A630001G21Rik	11.1672	1.34756	0.88287	0.000917822	0.00602896
Cd6	21.5586	1.34916	0.559353	0.000201947	0.00164235
Fam25c	229.057	1.35321	0.171809	4.09006e-16	2.25259e-14
Id4	74.4208	1.3552	0.265435	2.80068e-08	5.50348e-07
Col5a1	400.821	1.35792	0.149018	1.00432e-20	7.93269e-19
Col7a1	277.108	1.36405	0.1694	9.7322e-17	5.75123e-15
Nrp2	1191.18	1.36679	0.333297	2.11396e-06	2.84768e-05
6430531B16Rik	75.2287	1.37068	0.330527	1.78055e-06	2.43296e-05
Prom1	92.5801	1.37199	0.284136	1.04159e-07	1.83719e-06
Cnn1	102.251	1.37243	0.241259	1.23384e-09	2.99526e-08
Ociad2	114.603	1.37541	0.238254	7.5964e-10	1.9159e-08
Prss22	15.0742	1.37946	0.776573	0.000605231	0.00423331
Fras1	42.5119	1.38645	0.393754	1.3723e-05	0.0001542
Tlr5	34.654	1.38868	0.53735	0.000135416	0.00116014
Wnt5a	42.2663	1.38907	0.399075	1.53748e-05	0.000170864
Rasgrp1	36.2182	1.38919	0.409697	1.97701e-05	0.000214269
Slc17a9	319.429	1.38935	0.134988	9.11264e-26	1.10113e-23
Igfbp5	23.9725	1.39179	0.553898	0.000156341	0.00131505
Ppp1r14c	65.0898	1.39632	0.276532	3.54862e-08	6.84039e-07
Irf1	608.633	1.39728	0.115749	1.77733e-34	3.34633e-32
Flnc	1326.55	1.3985	0.113399	7.20654e-36	1.3728e-33
S100a11	1179.42	1.39856	0.132382	5.1157e-27	6.90278e-25
Zscan4d	109.502	1.40513	0.298005	1.69332e-07	2.86203e-06
Spesp1	10.2473	1.40544	0.966575	0.000890927	0.00588571
Gm20767	39.1932	1.41175	0.434571	2.83209e-05	0.000293205
Lgi1	5.14528	1.41183	1.56276	0.00092707	0.00607984
Sdk1	23.2353	1.41533	0.543587	0.00012595	0.00108767
Tcstv1	9.93562	1.42036	0.923714	0.000784466	0.00527298
Erap1	84.2349	1.42163	0.252379	1.58351e-09	3.76508e-08
Tnnt3	18.137	1.42409	0.696565	0.000361535	0.0027304
Zscan4e	64.0524	1.43036	0.336553	1.149e-06	1.63056e-05
Aldh3a1	33.019	1.43041	0.441402	2.83979e-05	0.000293626
Pla2g4e	31.5011	1.43481	0.422947	1.88852e-05	0.000205919
Gap43	323.386	1.44063	0.151971	2.72055e-22	2.5029e-20
A430089I19Rik	9.8982	1.44102	0.941243	0.000759512	0.00513916
Mapt	802.478	1.44244	0.114561	2.56964e-37	5.0741e-35
Pou3f1	1728.17	1.44403	0.0768727	1.10381e-79	9.92941e-77
Ablim1	73.2373	1.44514	0.278012	1.58631e-08	3.24312e-07
Zp3	299.712	1.44915	0.159352	9.94684e-21	7.89506e-19
Manba	2621.09	1.44951	0.0794125	2.1222e-75	1.49403e-72
Samd4	157.353	1.4563	0.194667	7.29818e-15	3.39575e-13
Ulbp1	58.3155	1.45713	0.325921	4.61647e-07	7.1531e-06
Morc1	1906.9	1.45831	0.102635	8.53105e-47	2.30225e-44
Atxn1	25.3362	1.45898	0.509883	6.85562e-05	0.000638333
Bcas1	57.7639	1.46007	0.294755	5.24762e-08	9.85725e-07
Cds1	237.252	1.46141	0.176085	1.04878e-17	6.60775e-16
Usp17lc	28.3678	1.46308	0.462582	3.34488e-05	0.00033999
Gm9	9.62906	1.4655	1.0426	0.000828138	0.00552729
Myo18b	31.506	1.46725	0.487023	4.79459e-05	0.00046599
Aire	1162.12	1.47024	0.115356	3.39285e-38	7.0432e-36
1600029D21Rik	84.0541	1.47154	0.257578	9.32876e-10	2.32745e-08
Igfbp3	829.592	1.47242	0.133623	3.12294e-29	4.63915e-27
Amigo3	23.7278	1.47321	0.557349	0.000107907	0.000954248
Cyp2j6	16.1794	1.47393	0.677733	0.000266301	0.00209725
Mical1	907.097	1.47469	0.0953348	5.76469e-55	2.07426e-52
Rimbp2	19.9116	1.47751	0.609798	0.000166947	0.00139054
Zfp951	178.516	1.47991	0.173774	1.59763e-18	1.07787e-16
Cacnb2	22.5803	1.48019	0.563644	0.000110808	0.000977232
Slc25a48	22.9338	1.48064	0.571944	0.00011956	0.00104362
Gm13580	26.7475	1.48351	0.472122	3.44272e-05	0.000349057
Spink10	17.7256	1.48526	0.649716	0.00021395	0.00172696
2023-09-01	4263.53	1.48666	0.108607	1.17824e-43	2.98096e-41
Fsip1	21.0264	1.48687	0.619811	0.000172597	0.00143024
Ccdc80	3.61782	1.48964	1.67874	0.000704425	0.00481878
4930591A17Rik	10.5539	1.4954	0.927792	0.000618801	0.00430396
Anxa3	349.559	1.49554	0.396045	5.70858e-06	7.07759e-05
Wnt4	67.8622	1.49619	0.295781	2.99093e-08	5.84892e-07
Gm13119	23.8304	1.49755	0.510521	5.56439e-05	0.000532119
Tmem200a	9.8408	1.49973	1.05155	0.000757233	0.0051259
Gm13247	1716.54	1.50244	0.0771437	1.69362e-85	1.71394e-82
Mup6	60.9217	1.50368	0.289764	1.52778e-08	3.13136e-07
Cysltr1	18.2606	1.50374	0.686554	0.000247562	0.00196112
Vrtn	497.489	1.51127	0.133449	9.23284e-31	1.51008e-28
Abcc2	18.6438	1.51212	0.668238	0.000214525	0.00173074
Dll1	95.2043	1.51357	0.284669	7.74133e-09	1.66686e-07
Sgms2	86.46	1.51572	0.268091	1.21659e-09	2.97119e-08
Vgll3	107.549	1.51802	0.279319	4.08929e-09	9.07039e-08
Myh13	79.0476	1.52173	0.262733	5.43961e-10	1.40029e-08
Anxa2	1100.93	1.52402	0.258367	2.88909e-10	7.73225e-09
Rac2	11.3926	1.52631	0.939457	0.000574252	0.00404801
Rnf128	543.659	1.52836	0.340531	3.94108e-07	6.20758e-06
Nkain4	30.3363	1.53022	0.471733	2.52676e-05	0.000267058
Plcxd1	126.288	1.53101	0.208657	1.85209e-14	8.23873e-13
Shisa2	272.382	1.53295	0.151071	3.0154e-25	3.5639e-23
1700097N02Rik	138.135	1.53757	0.215387	7.86225e-14	3.27264e-12
Atp1a2	54.0137	1.53887	0.348021	5.12799e-07	7.83325e-06
Thsd7a	12.1327	1.54015	0.859171	0.000445052	0.0032534
Kif1a	184.314	1.54272	0.199956	1.01382e-15	5.31255e-14
Uba1y	15.7237	1.54386	0.724241	0.00025763	0.00203391
Kctd12b	41.5233	1.5456	0.367587	1.203e-06	1.70123e-05
Pxdc1	67.9404	1.54577	0.288046	5.64958e-09	1.23954e-07
Pdlim3	22.9731	1.54603	0.510603	4.21221e-05	0.000416641
Dusp27	957.694	1.55135	0.140246	1.64601e-29	2.46779e-27
Ldhb	1854.64	1.55929	0.0955831	6.73103e-61	3.30269e-58
Ccm2l	42.5923	1.56057	0.385008	2.06799e-06	2.79374e-05
Neurog3	27.006	1.56269	0.488118	2.70537e-05	0.000282798
Gm4971	27.5917	1.56946	0.504183	3.3385e-05	0.000339554
Tek	157.607	1.57295	0.180997	2.89821e-19	2.08568e-17
Plekhg1	385.344	1.57313	0.335082	1.50245e-07	2.56893e-06
Fndc3c1	163.61	1.57788	0.21701	2.75941e-14	1.20432e-12
Prickle1	157.781	1.57903	0.185899	1.579e-18	1.06976e-16
Usp17la	26.057	1.57955	0.463215	1.53345e-05	0.00017065
Ccno	127.732	1.58192	0.220213	5.19555e-14	2.21969e-12
Vax2os	45.8056	1.58705	0.349359	2.88053e-07	4.65484e-06
Tcstv3	21.9691	1.59082	0.623875	0.000111023	0.0009786
Eln	59.9016	1.59157	0.303405	9.9124e-09	2.09532e-07
Arhgdib	105.729	1.5963	0.255308	2.87652e-11	8.78805e-10
Pdgfc	870.044	1.60198	0.0987115	2.44819e-60	1.10114e-57
Flt1	46.1796	1.61124	0.372331	6.81586e-07	1.01716e-05
Afap1l2	48.148	1.6113	0.33637	9.14289e-08	1.63582e-06
Zfp36l3	14.7088	1.61187	0.729091	0.000201745	0.00164154
Bmp1	235.316	1.61208	0.178233	1.1145e-20	8.76018e-19
Pcdh18	14.2936	1.61777	0.762628	0.000232854	0.00185882
Nrk	57.1214	1.61882	0.316348	1.83515e-08	3.71435e-07
Pramel7	21.1555	1.62316	0.547351	4.40065e-05	0.000433163
Mt4	22.6977	1.62449	0.513614	2.75102e-05	0.000286109
Lmod1	20.3704	1.62706	0.591986	7.03871e-05	0.000654629
Zscan5b	65.7683	1.6307	0.297151	2.51954e-09	5.79494e-08
Ascl2	215.916	1.63166	0.159945	1.40826e-25	1.67665e-23
Prnd	19.0201	1.63239	0.600794	7.45977e-05	0.000688159
Plau	28.0827	1.63268	0.571898	5.56022e-05	0.000532098
Ryr3	69.2758	1.63364	0.322484	2.32017e-08	4.63805e-07
Pla1a	44.2983	1.63401	0.362123	3.06092e-07	4.91691e-06
Slit3	70.7323	1.63424	0.281399	4.04931e-10	1.06301e-08
Aqp9	16.2224	1.63565	0.648932	0.00011012	0.000972225
Gm2016	49.8817	1.63779	0.353937	1.84138e-07	3.0897e-06
Maml2	68.5267	1.64153	0.297333	2.05712e-09	4.78576e-08
Cxcl12	45.0832	1.64197	0.368825	3.9075e-07	6.16427e-06
Hlf	37.9595	1.66029	0.395483	1.05399e-06	1.50496e-05
Galnt6	705.752	1.66225	0.115126	2.03175e-48	5.87466e-46
Axl	126.158	1.66384	0.228264	2.03092e-14	8.98488e-13
Aurkc	58.1166	1.66583	0.331772	2.74562e-08	5.41499e-07
Susd4	144.625	1.67151	0.224471	6.1695e-15	2.90397e-13
Col1a1	70.7524	1.67356	0.292261	6.04077e-10	1.54521e-08
Tmem92	24.439	1.67393	0.527574	2.50951e-05	0.000265699
Wnt3	55.3201	1.68137	0.348846	7.09212e-08	1.30052e-06
Psd4	266.647	1.68449	0.171132	4.73436e-24	5.11058e-22
Calml4	193.174	1.686	0.204634	1.09944e-17	6.90006e-16
Zscan4a	106.761	1.68908	0.261449	6.27554e-12	2.12529e-10
Nog	35.993	1.69013	0.419871	1.9139e-06	2.59765e-05
Palm2	49.6611	1.69057	0.323689	9.38487e-09	1.99161e-07
2410088K16Rik	59.0912	1.69081	0.31037	2.81219e-09	6.41338e-08
Tdpoz3	5.58773	1.70402	1.66106	0.000526107	0.00375605
Shisa6	123.611	1.71164	0.222501	8.59279e-16	4.54688e-14
Tgfb1i1	67.3508	1.71166	0.298358	5.27952e-10	1.36559e-08
Cd109	107.598	1.71396	0.243049	1.03257e-13	4.24348e-12
Lama4	37.9039	1.71742	0.383398	3.08401e-07	4.94909e-06
Rpl39l	180.978	1.71913	0.176912	1.53079e-23	1.58888e-21
Ccnd2	738.354	1.72093	0.109645	9.94877e-57	3.83549e-54
Plac8	198.143	1.72224	0.180205	7.23805e-23	6.93482e-21
Hmga2	447.997	1.7224	0.154875	5.96751e-30	9.38116e-28
Gm13128	7.31784	1.72308	1.54036	0.000544979	0.00386861
Loxl4	48.5213	1.72675	0.457995	4.31486e-06	5.47541e-05
Ace	40.0442	1.72722	0.403177	6.79518e-07	1.01501e-05
Cd68	427.878	1.72862	0.175226	3.48849e-24	3.81659e-22
Rragd	757.103	1.73105	0.0964792	3.32893e-73	2.07315e-70
Wnt8a	56.0601	1.73182	0.308386	1.01853e-09	2.52946e-08
Nlrp9b	33.5831	1.73998	0.42056	1.17542e-06	1.66512e-05
Pramef12	488.043	1.74318	0.128008	1.83792e-43	4.57839e-41
D630045M09Rik	630.796	1.74383	0.150565	2.95176e-32	5.03105e-30
Spata31d1b	100.844	1.75427	0.241549	2.06145e-14	9.0951e-13
Ephx2	254.322	1.75655	0.169536	2.09818e-26	2.69633e-24
C8b	10.4928	1.76092	0.941522	0.000270426	0.00212045
Pmp22	64.2417	1.77063	0.301683	2.16316e-10	5.86697e-09
Gm8300	51.5952	1.77417	0.361031	3.82691e-08	7.35931e-07
Myl9	175.731	1.78638	0.206803	2.98418e-19	2.13804e-17
Prr5l	73.3133	1.78871	0.291497	4.09916e-11	1.22914e-09
2410137M14Rik	132.892	1.79376	0.541166	1.47115e-05	0.000164282
Cxcr7	85.5064	1.80091	0.261115	2.60016e-13	1.02687e-11
Aadac	27.7376	1.80482	0.44665	1.51328e-06	2.10327e-05
B020031M17Rik	14.5954	1.81149	0.723589	8.68519e-05	0.000786965
Vcan	442.469	1.81381	0.135193	2.47952e-42	5.90417e-40
Zscan4c	115.893	1.81407	0.230667	1.81048e-16	1.03223e-14
D630039A03Rik	13.9783	1.81718	0.756576	0.000103836	0.000924305
Dysf	499.829	1.81981	0.289084	1.41364e-11	4.55063e-10
Ceacam20	48.3592	1.82188	0.357835	1.44748e-08	2.98189e-07
Rhox9	72.343	1.82228	0.275031	1.60538e-12	5.78938e-11
Slc25a24	133.224	1.82934	0.239077	9.36098e-16	4.93723e-14
Glrx	105.05	1.83063	0.242787	2.20557e-15	1.10909e-13
Krt13	47.0908	1.83199	0.389755	9.47331e-08	1.6912e-06
Usp17lb	51.2703	1.84083	0.354225	8.10457e-09	1.74044e-07
Heph	7.05619	1.84402	1.5377	0.000430798	0.00316923
Ccdc60	62.8415	1.84438	0.290818	9.95551e-12	3.26977e-10
Cd96	21.1085	1.84532	0.583225	1.99389e-05	0.000215953
Fam183b	7.40079	1.84733	1.37138	0.000410099	0.00304323
Gm5662	73.4649	1.85905	0.278853	1.13088e-12	4.17113e-11
Piezo2	34.5054	1.86856	0.406341	1.40578e-07	2.4164e-06
Fam167a	57.669	1.86977	0.318696	1.80084e-10	4.94224e-09
Cd80	55.2939	1.8735	0.354685	4.84784e-09	1.06943e-07
Ncf2	73.639	1.87494	0.274829	3.77709e-13	1.44926e-11
Crisp1	62.1898	1.87686	0.319261	1.65479e-10	4.59595e-09
Btbd17	37.5822	1.88391	0.405001	1.07523e-07	1.88829e-06
Pla2g1b	854.26	1.88554	0.10783	8.29653e-70	4.47792e-67
C330008G21Rik	15.4564	1.89694	0.752029	7.32352e-05	0.000678001
Gm8994	46.987	1.89851	0.350794	2.28881e-09	5.27925e-08
Apod	128.719	1.90191	0.225271	1.28847e-18	8.76593e-17
Wnt7a	23.8398	1.9073	0.547409	7.75261e-06	9.26423e-05
Oas1g	95.6924	1.90971	0.278966	2.99429e-13	1.16547e-11
Gpa33	954.128	1.91693	0.107629	2.5204e-72	1.45751e-69
A730036I17Rik	53.1234	1.92407	0.350262	1.38976e-09	3.33872e-08
Fetub	250.259	1.92472	0.194162	1.48529e-24	1.64935e-22
Smtnl1	36.4374	1.92931	0.39553	3.40376e-08	6.58467e-07
Fhl2	35.8572	1.93044	0.451305	4.91552e-07	7.54427e-06
Gm11110	19.0858	1.93177	0.575799	1.06586e-05	0.000122661
Kng1	15.4453	1.93893	0.679256	3.51135e-05	0.000354905
Egfl6	55.0409	1.94332	0.352663	1.21506e-09	2.97119e-08
Parp10	73.7426	1.95914	0.296048	1.28866e-12	4.69955e-11
Sh2d4b	37.017	1.96319	0.412599	5.64418e-08	1.05654e-06
Rcsd1	40.5307	1.96945	0.416456	6.38735e-08	1.18251e-06
Cd59a	137.761	1.97595	0.241523	1.00589e-17	6.38719e-16
Piwil4	113.387	1.97743	0.238276	3.75943e-18	2.4745e-16
Dsp	526.767	1.98146	0.145905	1.96818e-43	4.8286e-41
Sp110	24.6111	1.9854	0.515788	2.18272e-06	2.93299e-05
Gm5039	77.9616	1.98778	0.284305	9.18414e-14	3.79361e-12
Gm1995	19.0488	1.99098	0.576707	7.40153e-06	8.90383e-05
Hck	1150.76	1.99663	0.10846	4.15209e-77	3.20146e-74
Hand1	80.8047	2.00125	0.275584	1.26832e-14	5.75255e-13
Fgf8	32.5969	2.00682	0.465286	3.69134e-07	5.84263e-06
S100a6	1349.5	2.01474	0.446092	1.53296e-07	2.61281e-06
Aox3	21.8351	2.01805	0.62363	1.26584e-05	0.000143059
Usp17le	55.0685	2.01958	0.356512	4.33829e-10	1.13117e-08
Cald1	1072.3	2.0248	0.126007	1.48256e-59	6.31726e-57
Smc1b	159.399	2.02889	0.198185	4.51238e-26	5.67586e-24
Xaf1	89.351	2.04094	0.27315	2.44182e-15	1.22031e-13
Sbsn	35.9047	2.04561	0.449352	1.23153e-07	2.13271e-06
Krt8	3383.48	2.05561	0.237414	1.48035e-19	1.0846e-17
Pim2	2791.68	2.05779	0.07271	1.12681e-177	3.04089e-174
Lypd6b	11.667	2.06041	0.896167	8.44938e-05	0.000766885
Lgals3	614.809	2.06429	0.139936	9.75519e-51	3.09718e-48
Gm13109	32.315	2.06544	0.422334	2.43966e-08	4.84699e-07
9030617O03Rik	153.794	2.07573	0.246605	1.13896e-18	7.84765e-17
Gm11544	10.3269	2.08122	1.02054	0.000124555	0.00108081
Obox6	7.6702	2.08372	1.55312	0.000267523	0.0021043
Timp3	176.811	2.08442	0.197648	1.59758e-27	2.23e-25
Rgs17	15.8692	2.09286	0.725969	2.58717e-05	0.000272199
Col1a2	41.303	2.09466	0.443468	5.11677e-08	9.62261e-07
R3hdml	58.4046	2.10515	0.350888	5.01251e-11	1.48649e-09
Gbp4	40.2332	2.11367	0.393638	1.86083e-09	4.37781e-08
Tmprss13	12.0104	2.11494	0.926309	7.97606e-05	0.000729652
Mcf2	667.898	2.11518	0.113594	6.56231e-79	5.59247e-76
Ubd	81.7747	2.12135	0.32825	2.58848e-12	9.15122e-11
Oas1a	139.924	2.12286	0.218453	7.00145e-24	7.45839e-22
Csf1r	6.46598	2.12428	1.75963	0.000245522	0.00194912
Gm2022	29.0288	2.12497	0.471496	1.2877e-07	2.22523e-06
4933402E13Rik	90.5835	2.13262	0.2779	4.29988e-16	2.35215e-14
Prdm1	128.928	2.13318	0.235584	3.65199e-21	3.0481e-19
Krt19	323.114	2.14204	0.163179	6.39176e-41	1.45768e-38
Gm12794	29.0289	2.14247	0.453423	4.60718e-08	8.7353e-07
Pla2g4c	26.7397	2.15528	0.485241	1.6113e-07	2.74344e-06
Cd44	26.5379	2.15725	0.486489	1.65665e-07	2.81179e-06
Pld1	51.0893	2.16307	0.34691	1.02688e-11	3.35225e-10
Gstp2	506.462	2.16376	0.136026	1.53001e-58	6.19348e-56
Tgfbi	101.591	2.16882	0.239517	3.39623e-21	2.86416e-19
Gm5134	108.674	2.16928	0.251696	1.6657e-19	1.20947e-17
AU015836	872.722	2.17572	0.296906	5.4498e-15	2.58021e-13
Mlana	31.1063	2.18645	0.526956	5.05237e-07	7.73964e-06
Fxyd6	657.222	2.19208	0.12483	1.26954e-70	7.08844e-68
4933427D06Rik	10.4061	2.20719	1.01625	8.33825e-05	0.000758074
Lama3	376.465	2.21238	0.187061	6.72166e-34	1.23679e-31
9530053A07Rik	54.0752	2.221	0.368803	3.42008e-11	1.0351e-09
Enpp2	217.595	2.22747	0.174868	8.44718e-39	1.79969e-36
Calcoco2	887.012	2.23091	0.136067	4.85146e-62	2.45484e-59
2023-09-04	25.7132	2.2405	0.486202	6.48354e-08	1.19705e-06
Psmb8	25.9474	2.25068	0.488552	6.3902e-08	1.18251e-06
Slpi	13.3859	2.27215	0.811168	2.33341e-05	0.000249225
Trim12c	80.4846	2.27429	0.278384	6.03242e-18	3.89151e-16
Gpr116	14.1388	2.27648	0.740083	1.24038e-05	0.000140646
Gsn	514.099	2.29908	0.170377	3.41211e-43	8.24609e-41
Tmcc3	262.867	2.30047	0.199286	1.56594e-32	2.69742e-30
Ldhc	20.7882	2.31628	0.581149	7.36735e-07	1.08645e-05
Eif2s3y	31.9855	2.32082	0.465421	8.94634e-09	1.90604e-07
Gadd45g	285.208	2.33112	0.162146	1.36965e-48	4.03226e-46
Arl4c	753.33	2.33604	0.1288	3.10152e-75	2.0088e-72
Id2	642.981	2.33909	0.321026	5.2426e-15	2.48939e-13
Ppp4r4	68.2296	2.33959	0.317515	2.84678e-15	1.41396e-13
Klk10	101.923	2.3455	0.299877	8.6355e-17	5.12183e-15
Igf2	1110.88	2.34577	0.126598	2.23377e-78	1.80846e-75
Sdr42e1	13.9682	2.3466	0.793015	1.46675e-05	0.000164017
Efemp1	16.8512	2.36194	0.675333	3.47328e-06	4.4848e-05
Pdcl2	34.1312	2.37373	0.444051	1.22521e-09	2.97878e-08
Tspan32	46.6484	2.3761	0.427553	3.77619e-10	9.99087e-09
Klk11	37.6263	2.38429	0.417854	1.5861e-10	4.4356e-09
Dpys	183.993	2.42648	0.188631	1.09033e-39	2.41844e-37
Cabp4	36.2574	2.43218	0.430485	1.98135e-10	5.40103e-09
2410076I21Rik	91.6565	2.43625	0.273733	7.79852e-21	6.28227e-19
Pramel6	13.0427	2.45461	0.817367	1.12556e-05	0.000128436
Vgf	330.362	2.45795	0.168751	6.62125e-50	1.98539e-47
Slc39a8	181.594	2.46509	0.224521	6.52815e-30	1.01638e-27
Slc4a5	130.84	2.47153	0.226369	1.26259e-29	1.92867e-27
Trim67	91.2968	2.48477	0.273467	1.29199e-21	1.13081e-19
C1qtnf9	12.0999	2.48492	0.993235	3.13676e-05	0.000321255
Krt18	2048.39	2.4856	0.27475	1.85015e-21	1.58506e-19
Rhox6	120.495	2.52533	0.257737	1.33646e-24	1.50277e-22
Th	11.9642	2.52935	0.978256	2.51062e-05	0.000265699
Adam12	7.06352	2.54639	1.77939	0.000117271	0.00102585
Serpinb9b	153.445	2.55713	0.271343	4.67914e-23	4.53681e-21
Cdh13	16.5039	2.55925	0.831709	8.08085e-06	9.6139e-05
Osm	18.5103	2.59328	0.675025	7.65457e-07	1.12471e-05
Slc6a13	4.74355	2.62273	1.89729	0.000101748	0.000908213
Col26a1	36.6698	2.64021	0.461353	8.47137e-11	2.45822e-09
Ankrd36	11.4082	2.64191	1.00204	1.9549e-05	0.000212112
Cav1	13.2193	2.64734	0.842915	6.08383e-06	7.48552e-05
Tagln	817.472	2.66152	0.12884	7.48266e-97	9.31994e-94
Cited4	59.9837	2.68517	0.381773	1.56288e-14	7.01001e-13
Serpine1	318.228	2.69295	0.167345	2.39135e-60	1.10114e-57
BC064078	11.3493	2.72514	1.14287	2.86211e-05	0.000295387
Klk8	270.872	2.76457	0.172964	1.16761e-59	5.10971e-57
Anxa1	255.483	2.78855	0.198896	7.77004e-47	2.16918e-44
Tgfb2	33.8182	2.79773	0.474141	2.19266e-11	6.92077e-10
Dio3	78.7002	2.79785	0.348494	6.21841e-18	3.99558e-16
Krt16	26.4642	2.82833	0.548851	1.43033e-09	3.42603e-08
Tacstd2	55.1432	2.83402	0.409101	2.48461e-14	1.09026e-12
Gata3	59.3175	2.84552	0.411207	2.56583e-14	1.12286e-12
Ms4a10	21.5547	2.86823	0.620882	1.93743e-08	3.9067e-07
Wnt7b	317.147	2.89682	0.489787	1.70741e-11	5.44219e-10
Lsp1	13.7699	2.90123	0.907471	3.81133e-06	4.88236e-05
Nwd1	12.4668	2.92555	0.946642	4.9141e-06	6.17293e-05
Cxx1c	20.8335	2.9355	0.653389	3.17823e-08	6.20023e-07
Grb10	4648.1	2.93825	0.072454	0	0
2310007B03Rik	14.5822	2.96697	0.948752	4.26874e-06	5.42113e-05
Rassf4	39.0264	2.97825	0.467208	8.35315e-13	3.10929e-11
Ddx3y	31.0298	2.99831	0.539302	1.1893e-10	3.37846e-09
3830417A13Rik	117.492	3.00032	0.286152	4.42225e-28	6.28114e-26
Csf1	138.989	3.02218	0.236937	1.22093e-39	2.67152e-37
Tmem40	172.435	3.02757	0.228999	2.75535e-42	6.46588e-40
Casq2	14.4777	3.05846	0.838344	8.13337e-07	1.18538e-05
Lipc	13.1555	3.07641	0.948251	2.77855e-06	3.65181e-05
Krtdap	16.5844	3.11666	0.787743	2.50691e-07	4.07549e-06
T	52.4784	3.13035	0.485849	4.39987e-13	1.68025e-11
Msln	234.337	3.16124	0.239494	3.02451e-42	6.99612e-40
Dclk1	30.6703	3.17928	0.531006	7.66606e-12	2.56996e-10
Pnma5	390.17	3.18376	0.176348	2.4182e-75	1.63148e-72
Nap1l5	11.1497	3.19561	1.21921	1.08767e-05	0.000124816
Slfn9	171.09	3.21451	0.214727	3.69551e-53	1.22118e-50
Irgm1	121.74	3.22346	0.294013	1.86729e-30	3.02352e-28
Cdhr1	39.3708	3.25228	0.459303	4.78963e-15	2.28099e-13
Col12a1	16.0192	3.25955	0.838804	2.90478e-07	4.68934e-06
Sh3rf2	37.3545	3.26114	0.497958	1.93814e-13	7.78718e-12
Tmprss5	45.0969	3.27593	0.451167	1.26093e-15	6.5439e-14
Chst1	50.4607	3.27703	0.471779	1.23696e-14	5.64194e-13
Serpinb9	46.4278	3.28895	0.445249	4.88916e-16	2.64767e-14
Thbs1	410.939	3.31313	0.174573	7.57636e-83	7.21626e-80
Adipoq	10.9666	3.33194	1.46595	1.74902e-05	0.000191871
Arl14epl	324.858	3.45217	0.178652	9.80664e-86	1.05859e-82
Usp26	90.2481	3.51057	0.32158	2.88924e-30	4.58652e-28
Krt7	232.092	3.57009	0.232538	1.03665e-55	3.90359e-53
Uty	13.3025	3.62307	1.10466	1.64424e-06	2.26006e-05
Herc6	15.4978	3.68682	0.966415	3.00776e-07	4.84112e-06
Acta1	141.963	3.78395	0.279094	2.73832e-44	7.03791e-42
Klhl13	3660.77	3.88569	0.0788414	0	0
Prss23	96.562	3.89021	0.334254	1.16815e-33	2.12525e-31
Fgf5	63.7915	4.00238	0.41153	1.18642e-24	1.3434e-22
Gbp2	158.848	4.23325	0.280366	1.55733e-53	5.25339e-51
Wisp1	31.8189	4.34789	0.66127	2.90468e-13	1.13332e-11
Gbp3	16.7775	4.36139	1.20141	4.28953e-07	6.69134e-06
Gbp1	51.2593	4.42925	0.513088	5.64195e-20	4.20988e-18
Acta2	137.459	4.57576	0.592271	1.11353e-16	6.53273e-15
Zbp1	24.7004	4.8184	0.920435	8.70327e-10	2.18486e-08
Hmgn1	8307.9	4.88712	0.0726354	0	0
Peg13	30.6737	4.9142	0.790977	4.62167e-12	1.58547e-10
Fat2	34.042	5.05247	0.787977	1.48904e-12	5.39386e-11
H19	60.1837	5.1911	0.562182	6.10078e-22	5.48799e-20
Gpr37	16.2298	5.78201	1.20104	3.91772e-09	8.7377e-08
Klhl4	68.6719	7.75905	1.18593	3.20805e-15	1.58368e-13
