# Supplementary material for: HMGN1 and HMGN2 are recruited to acetylated and histone variant H2A.Z-containing nucleosomes to regulate chromatin state and transcription
Source: J Biol Chem. 2025 Nov 29;302(1):110997. doi: 10.1016/j.jbc.2025.110997 (PMC12796744; doi:10.1016/j.jbc.2025.110997)
Supplement: Table S4 [file mmc4.xlsx]

## Sheet: HMGN1-KO-specific upreg. 
Table S4. Gene ontology analysis of differentially expressed genes
Analysis Type:	PANTHER Overrepresentation Test (Released 20240807)
Annotation Version and Release Date:	GO Ontology database DOI: 10.5281/zenodo.12173881 Released 2024-06-17
Analyzed List:	upload_1 (Mus musculus)
Reference List:	Mus musculus (all genes in database)
Test Type:	FISHER
Correction:	FDR
GO biological process complete	Mus musculus - REFLIST (21836)	upload_1 (81)	upload_1 (expected)	upload_1 (over/under)	upload_1 (fold Enrichment)	upload_1 (raw P-value)	upload_1 (FDR)
endodermal cell fate determination (GO:0007493)	2	2	0.01	+	> 100	1.36e-05	0.0149
positive regulation of aldosterone secretion (GO:2000860)	3	2	0.01	+	> 100	4.07e-05	0.0271
positive regulation of mineralocorticoid secretion (GO:2000857)	3	2	0.01	+	> 100	4.07e-05	0.026
positive regulation of aldosterone biosynthetic process (GO:0032349)	3	2	0.01	+	> 100	4.07e-05	0.0249
positive regulation of aldosterone metabolic process (GO:0032346)	3	2	0.01	+	> 100	4.07e-05	0.024
endocardium formation (GO:0060214)	4	2	0.01	+	> 100	8.12e-05	0.0327
protein localization to secretory granule (GO:0033366)	4	2	0.01	+	> 100	8.12e-05	0.0319
stem cell fate specification (GO:0048866)	5	2	0.02	+	> 100	0.000135	0.0405
endodermal cell fate commitment (GO:0001711)	13	3	0.05	+	62.21	1.37e-05	0.0131
embryonic digestive tract morphogenesis (GO:0048557)	20	4	0.07	+	53.92	8.14e-07	0.00415
male genitalia development (GO:0030539)	22	3	0.08	+	36.76	7.2e-05	0.0306
endoderm formation (GO:0001706)	40	5	0.15	+	33.7	3.68e-07	0.00282
enteroendocrine cell differentiation (GO:0035883)	32	4	0.12	+	33.7	5.84e-06	0.0128
embryonic digestive tract development (GO:0048566)	33	4	0.12	+	32.68	6.62e-06	0.0127
cell fate commitment involved in formation of primary germ layer (GO:0060795)	26	3	0.1	+	31.11	0.00012	0.04
signal transduction involved in regulation of gene expression (GO:0023019)	27	3	0.1	+	29.95	0.000135	0.0413
endodermal cell differentiation (GO:0035987)	29	3	0.11	+	27.89	0.000168	0.0475
regulation of hormone biosynthetic process (GO:0046885)	30	3	0.11	+	26.96	0.000186	0.0499
endocrine pancreas development (GO:0031018)	43	4	0.16	+	25.08	1.94e-05	0.0175
digestive tract morphogenesis (GO:0048546)	54	5	0.2	+	24.96	1.7e-06	0.00651
genitalia development (GO:0048806)	50	4	0.19	+	21.57	3.55e-05	0.0259
regulation of alcohol biosynthetic process (GO:1902930)	53	4	0.2	+	20.35	4.48e-05	0.0229
endoderm development (GO:0007492)	76	5	0.28	+	17.74	9.32e-06	0.013
regulation of SMAD protein signal transduction (GO:0060390)	62	4	0.23	+	17.39	8.32e-05	0.0319
pancreas development (GO:0031016)	79	5	0.29	+	17.06	1.13e-05	0.0133
glandular epithelial cell differentiation (GO:0002067)	71	4	0.26	+	15.19	0.000141	0.0416
formation of primary germ layer (GO:0001704)	104	5	0.39	+	12.96	4.28e-05	0.0234
positive regulation of transmembrane receptor protein serine/threonine kinase signaling pathway (GO:0090100)	104	5	0.39	+	12.96	4.28e-05	0.0226
digestive tract development (GO:0048565)	127	6	0.47	+	12.74	7.81e-06	0.0133
endocrine system development (GO:0035270)	133	6	0.49	+	12.16	1.02e-05	0.013
digestive system development (GO:0055123)	140	6	0.52	+	11.55	1.36e-05	0.0139
columnar/cuboidal epithelial cell differentiation (GO:0002065)	129	5	0.48	+	10.45	0.000119	0.0405
cell fate commitment (GO:0045165)	279	8	1.03	+	7.73	9.22e-06	0.0141
regulation of transmembrane receptor protein serine/threonine kinase signaling pathway (GO:0090092)	264	7	0.98	+	7.15	5.66e-05	0.0255
Wnt signaling pathway (GO:0016055)	273	7	1.01	+	6.91	6.98e-05	0.0306
kidney development (GO:0001822)	321	8	1.19	+	6.72	2.53e-05	0.0204
sex differentiation (GO:0007548)	294	7	1.09	+	6.42	0.000111	0.0395
renal system development (GO:0072001)	337	8	1.25	+	6.4	3.58e-05	0.0249
epithelial cell differentiation (GO:0030855)	646	12	2.4	+	5.01	4.45e-06	0.0114
in utero embryonic development (GO:0001701)	546	10	2.03	+	4.94	3.36e-05	0.0258
morphogenesis of an epithelium (GO:0002009)	532	9	1.97	+	4.56	0.000155	0.0449
tube morphogenesis (GO:0035239)	759	12	2.82	+	4.26	2.24e-05	0.019
tissue morphogenesis (GO:0048729)	644	10	2.39	+	4.19	0.000132	0.0414
epithelium development (GO:0060429)	1213	18	4.5	+	4	3.63e-07	0.00556
negative regulation of transcription by RNA polymerase II (GO:0000122)	951	13	3.53	+	3.69	4.49e-05	0.0222
tube development (GO:0035295)	1002	13	3.72	+	3.5	7.65e-05	0.0317
negative regulation of DNA-templated transcription (GO:0045892)	1232	15	4.57	+	3.28	4.15e-05	0.0236
negative regulation of RNA biosynthetic process (GO:1902679)	1241	15	4.6	+	3.26	4.52e-05	0.0216
embryo development (GO:0009790)	1247	15	4.63	+	3.24	4.77e-05	0.0221
tissue development (GO:0009888)	1861	21	6.9	+	3.04	2.86e-06	0.00875
negative regulation of RNA metabolic process (GO:0051253)	1337	15	4.96	+	3.02	0.000105	0.0382
positive regulation of developmental process (GO:0051094)	1517	16	5.63	+	2.84	0.000123	0.04
cell surface receptor signaling pathway (GO:0007166)	1908	18	7.08	+	2.54	0.000178	0.0486
regulation of multicellular organismal process (GO:0051239)	3237	26	12.01	+	2.17	0.000102	0.0381
multicellular organism development (GO:0007275)	4327	31	16.05	+	1.93	0.000118	0.041
anatomical structure development (GO:0048856)	5523	36	20.49	+	1.76	0.00017	0.0473
developmental process (GO:0032502)	5896	38	21.87	+	1.74	0.000132	0.0422

## Sheet: HMGN1-KO-specific downreg.
Table S4. Gene ontology analysis of differentially expressed genes
Analysis Type:	PANTHER Overrepresentation Test (Released 20240807)
Annotation Version and Release Date:	GO Ontology database DOI: 10.5281/zenodo.12173881 Released 2024-06-17
Analyzed List:	upload_1 (Mus musculus)
Reference List:	Mus musculus (all genes in database)
Test Type:	FISHER
Correction:	FDR
GO biological process complete	Mus musculus - REFLIST (21836)	upload_1 (540)	upload_1 (expected)	upload_1 (over/under)	upload_1 (fold Enrichment)	upload_1 (raw P-value)	upload_1 (FDR)
positive regulation of lipid transporter activity (GO:0110113)	2	2	0.05	+	40.44	0.00061	0.0166
phospholipid transfer to membrane (GO:0006649)	2	2	0.05	+	40.44	0.00061	0.0166
negative regulation of smooth muscle cell-matrix adhesion (GO:2000098)	2	2	0.05	+	40.44	0.00061	0.0166
negative regulation of phospholipase A2 activity (GO:1900138)	2	2	0.05	+	40.44	0.00061	0.0165
negative regulation of cardiac epithelial to mesenchymal transition (GO:0062044)	2	2	0.05	+	40.44	0.00061	0.0165
mercury ion transport (GO:0015694)	2	2	0.05	+	40.44	0.00061	0.0165
cell proliferation involved in embryonic placenta development (GO:0060722)	2	2	0.05	+	40.44	0.00061	0.0164
spongiotrophoblast cell proliferation (GO:0060720)	2	2	0.05	+	40.44	0.00061	0.0164
negative regulation of dendritic cell antigen processing and presentation (GO:0002605)	3	2	0.07	+	26.96	0.0018	0.0393
cellular detoxification of metal ion (GO:0140961)	3	2	0.07	+	26.96	0.0018	0.0392
regulation of lipid transporter activity (GO:0110112)	3	2	0.07	+	26.96	0.0018	0.0391
spongiotrophoblast layer developmental growth (GO:0090214)	3	2	0.07	+	26.96	0.0018	0.0391
cellular detoxification of cadmium ion (GO:0098849)	3	2	0.07	+	26.96	0.0018	0.039
detoxification of mercury ion (GO:0050787)	3	2	0.07	+	26.96	0.0018	0.039
ceramide translocation (GO:0099040)	3	2	0.07	+	26.96	0.0018	0.0389
neuromuscular junction development, skeletal muscle fiber (GO:0098529)	3	2	0.07	+	26.96	0.0018	0.0389
positive regulation of podocyte apoptotic process (GO:1904635)	3	2	0.07	+	26.96	0.0018	0.0388
regulation of podocyte apoptotic process (GO:1904633)	3	2	0.07	+	26.96	0.0018	0.0388
regulation of epithelium regeneration (GO:1905041)	3	2	0.07	+	26.96	0.0018	0.0387
regulation of smooth muscle cell-matrix adhesion (GO:2000097)	5	3	0.12	+	24.26	0.000145	0.005
post-embryonic camera-type eye morphogenesis (GO:0048597)	5	3	0.12	+	24.26	0.000145	0.00499
post-embryonic eye morphogenesis (GO:0048050)	6	3	0.15	+	20.22	0.000285	0.00879
regulation of axon diameter (GO:0031133)	6	3	0.15	+	20.22	0.000285	0.00877
negative regulation of T-helper 2 cell differentiation (GO:0045629)	7	3	0.17	+	17.33	0.000489	0.0139
cytolysis in another organism (GO:0051715)	7	3	0.17	+	17.33	0.000489	0.0138
positive regulation of pyroptotic inflammatory response (GO:0140639)	8	3	0.2	+	15.16	0.000768	0.0199
xenobiotic transport across blood-brain barrier (GO:1990962)	8	3	0.2	+	15.16	0.000768	0.0199
negative regulation of plasminogen activation (GO:0010757)	8	3	0.2	+	15.16	0.000768	0.0199
cytolysis (GO:0019835)	8	3	0.2	+	15.16	0.000768	0.0198
bleb assembly (GO:0032060)	11	4	0.27	+	14.7	0.000106	0.00388
positive regulation of monocyte differentiation (GO:0045657)	9	3	0.22	+	13.48	0.00113	0.0274
positive regulation of hair follicle development (GO:0051798)	12	4	0.3	+	13.48	0.000156	0.00533
regulation of neutrophil apoptotic process (GO:0033029)	9	3	0.22	+	13.48	0.00113	0.0274
negative regulation of cardiocyte differentiation (GO:1905208)	12	4	0.3	+	13.48	0.000156	0.00532
microglial cell proliferation (GO:0061518)	9	3	0.22	+	13.48	0.00113	0.0273
macrophage proliferation (GO:0061517)	9	3	0.22	+	13.48	0.00113	0.0273
pharyngeal arch artery morphogenesis (GO:0061626)	13	4	0.32	+	12.44	0.000221	0.0071
regulation of dendritic cell antigen processing and presentation (GO:0002604)	10	3	0.25	+	12.13	0.00159	0.036
cellular response to epinephrine stimulus (GO:0071872)	10	3	0.25	+	12.13	0.00159	0.036
response to epinephrine (GO:0071871)	10	3	0.25	+	12.13	0.00159	0.0359
marginal zone B cell differentiation (GO:0002315)	10	3	0.25	+	12.13	0.00159	0.0359
mammary gland involution (GO:0060056)	10	3	0.25	+	12.13	0.00159	0.0358
negative regulation of fibrinolysis (GO:0051918)	10	3	0.25	+	12.13	0.00159	0.0358
positive regulation of myeloid cell apoptotic process (GO:0033034)	10	3	0.25	+	12.13	0.00159	0.0357
negative regulation of fatty acid transport (GO:2000192)	10	3	0.25	+	12.13	0.00159	0.0357
post-embryonic camera-type eye development (GO:0031077)	10	3	0.25	+	12.13	0.00159	0.0356
norepinephrine biosynthetic process (GO:0042421)	10	3	0.25	+	12.13	0.00159	0.0356
regulation of gap junction assembly (GO:1903596)	10	3	0.25	+	12.13	0.00159	0.0355
membranous septum morphogenesis (GO:0003149)	10	3	0.25	+	12.13	0.00159	0.0355
neuronal ion channel clustering (GO:0045161)	14	4	0.35	+	11.55	0.000304	0.00924
regulation of cell projection size (GO:0032536)	14	4	0.35	+	11.55	0.000304	0.00922
siRNA-mediated heterochromatin formation (GO:0141194)	11	3	0.27	+	11.03	0.00214	0.0448
xenobiotic detoxification by transmembrane export across the plasma membrane (GO:1990961)	11	3	0.27	+	11.03	0.00214	0.0448
siRNA-mediated retrotransposon silencing by heterochromatin formation (GO:0141007)	11	3	0.27	+	11.03	0.00214	0.0447
plasma membrane raft organization (GO:0044857)	11	3	0.27	+	11.03	0.00214	0.0447
protein localization to axon (GO:0099612)	11	3	0.27	+	11.03	0.00214	0.0446
negative regulation of protein autophosphorylation (GO:0031953)	11	3	0.27	+	11.03	0.00214	0.0445
blood vessel endothelial cell differentiation (GO:0060837)	11	3	0.27	+	11.03	0.00214	0.0445
negative regulation of type 2 immune response (GO:0002829)	15	4	0.37	+	10.78	0.000406	0.0119
negative regulation of fibroblast growth factor receptor signaling pathway (GO:0040037)	20	5	0.49	+	10.11	0.000103	0.0038
positive regulation of T cell apoptotic process (GO:0070234)	16	4	0.4	+	10.11	0.000531	0.0149
detoxification of inorganic compound (GO:0061687)	16	4	0.4	+	10.11	0.000531	0.0148
peptidyl-tyrosine autophosphorylation (GO:0038083)	17	4	0.42	+	9.51	0.000681	0.018
response to cadmium ion (GO:0046686)	40	9	0.99	+	9.1	4.47e-07	3.78e-05
iron ion transmembrane transport (GO:0034755)	18	4	0.45	+	8.99	0.000859	0.0217
regulation of plasma membrane organization (GO:1903729)	18	4	0.45	+	8.99	0.000859	0.0216
cellular response to cadmium ion (GO:0071276)	28	6	0.69	+	8.67	5.27e-05	0.00217
retrotransposon silencing by heterochromatin formation (GO:0141005)	19	4	0.47	+	8.51	0.00107	0.0261
anatomical structure regression (GO:0060033)	19	4	0.47	+	8.51	0.00107	0.0261
regulation of natural killer cell differentiation (GO:0032823)	19	4	0.47	+	8.51	0.00107	0.026
catechol-containing compound biosynthetic process (GO:0009713)	24	5	0.59	+	8.42	0.000261	0.00822
catecholamine biosynthetic process (GO:0042423)	24	5	0.59	+	8.42	0.000261	0.00821
regulation of cardiocyte differentiation (GO:1905207)	29	6	0.72	+	8.37	6.51e-05	0.00257
sarcomere organization (GO:0045214)	45	9	1.11	+	8.09	1.3e-06	9.42e-05
transport across blood-brain barrier (GO:0150104)	20	4	0.49	+	8.09	0.00131	0.0309
piRNA processing (GO:0034587)	20	4	0.49	+	8.09	0.00131	0.0309
vascular transport (GO:0010232)	21	4	0.52	+	7.7	0.00158	0.0363
toll-like receptor 3 signaling pathway (GO:0034138)	21	4	0.52	+	7.7	0.00158	0.0362
regulation of antigen processing and presentation (GO:0002577)	21	4	0.52	+	7.7	0.00158	0.0362
regulation of hair follicle development (GO:0051797)	21	4	0.52	+	7.7	0.00158	0.0361
positive regulation of lymphocyte apoptotic process (GO:0070230)	21	4	0.52	+	7.7	0.00158	0.0361
negative regulation of smooth muscle cell migration (GO:0014912)	37	7	0.92	+	7.65	2.94e-05	0.00135
branching involved in mammary gland duct morphogenesis (GO:0060444)	27	5	0.67	+	7.49	0.000467	0.0134
secondary palate development (GO:0062009)	27	5	0.67	+	7.49	0.000467	0.0134
regulation of heart rate by cardiac conduction (GO:0086091)	38	7	0.94	+	7.45	3.53e-05	0.00155
positive regulation of leukocyte apoptotic process (GO:2000108)	33	6	0.82	+	7.35	0.00014	0.00486
regulation of vascular endothelial growth factor receptor signaling pathway (GO:0030947)	33	6	0.82	+	7.35	0.00014	0.00485
extracellular matrix assembly (GO:0085029)	33	6	0.82	+	7.35	0.00014	0.00484
regulation of macrophage differentiation (GO:0045649)	22	4	0.54	+	7.35	0.0019	0.0404
sprouting angiogenesis (GO:0002040)	61	11	1.51	+	7.29	2.61e-07	2.37e-05
pharyngeal system development (GO:0060037)	34	6	0.84	+	7.14	0.000166	0.00562
negative regulation of vascular associated smooth muscle cell proliferation (GO:1904706)	34	6	0.84	+	7.14	0.000166	0.00561
myofibril assembly (GO:0030239)	68	12	1.68	+	7.14	9.57e-08	1.02e-05
membrane raft organization (GO:0031579)	23	4	0.57	+	7.03	0.00225	0.0466
regulation of fibroblast growth factor receptor signaling pathway (GO:0040036)	35	6	0.87	+	6.93	0.000196	0.00639
striated muscle cell development (GO:0055002)	70	12	1.73	+	6.93	1.34e-07	1.34e-05
branching involved in blood vessel morphogenesis (GO:0001569)	41	7	1.01	+	6.9	5.9e-05	0.00238
collagen fibril organization (GO:0030199)	59	10	1.46	+	6.85	1.67e-06	0.000117
central nervous system myelination (GO:0022010)	30	5	0.74	+	6.74	0.000776	0.02
uterus development (GO:0060065)	30	5	0.74	+	6.74	0.000776	0.02
positive regulation of focal adhesion assembly (GO:0051894)	30	5	0.74	+	6.74	0.000776	0.0199
axon ensheathment in central nervous system (GO:0032291)	30	5	0.74	+	6.74	0.000776	0.0199
positive regulation of lymphocyte migration (GO:2000403)	43	7	1.06	+	6.58	8.1e-05	0.00308
negative regulation of cell-matrix adhesion (GO:0001953)	37	6	0.92	+	6.56	0.000269	0.00844
positive regulation of T cell migration (GO:2000406)	37	6	0.92	+	6.56	0.000269	0.00842
regulation of monocyte chemotactic protein-1 production (GO:0071637)	31	5	0.77	+	6.52	0.000906	0.0228
surfactant homeostasis (GO:0043129)	31	5	0.77	+	6.52	0.000906	0.0227
positive regulation of transforming growth factor beta receptor signaling pathway (GO:0030511)	31	5	0.77	+	6.52	0.000906	0.0227
positive regulation of cellular response to transforming growth factor beta stimulus (GO:1903846)	31	5	0.77	+	6.52	0.000906	0.0226
cardiac muscle cell contraction (GO:0086003)	38	6	0.94	+	6.38	0.000313	0.00943
regulation of T cell migration (GO:2000404)	51	8	1.26	+	6.34	3.32e-05	0.00148
cell communication involved in cardiac conduction (GO:0086065)	32	5	0.79	+	6.32	0.00105	0.0259
retrotransposon silencing (GO:0010526)	32	5	0.79	+	6.32	0.00105	0.0259
cell differentiation involved in embryonic placenta development (GO:0060706)	32	5	0.79	+	6.32	0.00105	0.0258
pituitary gland development (GO:0021983)	39	6	0.96	+	6.22	0.000363	0.0108
negative regulation of wound healing (GO:0061045)	65	10	1.61	+	6.22	4.16e-06	0.000249
response to protozoan (GO:0001562)	46	7	1.14	+	6.15	0.000126	0.00447
insulin-like growth factor receptor signaling pathway (GO:0048009)	33	5	0.82	+	6.13	0.00122	0.029
negative regulation of cartilage development (GO:0061037)	33	5	0.82	+	6.13	0.00122	0.029
regulation of cardiac muscle cell contraction (GO:0086004)	40	6	0.99	+	6.07	0.000418	0.0122
ureteric bud morphogenesis (GO:0060675)	60	9	1.48	+	6.07	1.56e-05	0.000765
regulation of blood coagulation (GO:0030193)	67	10	1.66	+	6.04	5.51e-06	0.000311
mesonephric tubule morphogenesis (GO:0072171)	61	9	1.51	+	5.97	1.79e-05	0.000856
actin-mediated cell contraction (GO:0070252)	61	9	1.51	+	5.97	1.79e-05	0.000853
negative regulation of cell-substrate adhesion (GO:0010812)	61	9	1.51	+	5.97	1.79e-05	0.00085
basement membrane organization (GO:0071711)	34	5	0.84	+	5.95	0.0014	0.0327
negative regulation of chemokine production (GO:0032682)	34	5	0.84	+	5.95	0.0014	0.0327
regulation of type 2 immune response (GO:0002828)	34	5	0.84	+	5.95	0.0014	0.0326
cardiac atrium morphogenesis (GO:0003209)	34	5	0.84	+	5.95	0.0014	0.0326
negative regulation of chemotaxis (GO:0050922)	41	6	1.01	+	5.92	0.000479	0.0137
vasoconstriction (GO:0042310)	41	6	1.01	+	5.92	0.000479	0.0136
negative regulation of blood coagulation (GO:0030195)	41	6	1.01	+	5.92	0.000479	0.0136
regulation of hemostasis (GO:1900046)	69	10	1.71	+	5.86	7.23e-06	0.000398
regulation of actin filament-based movement (GO:1903115)	49	7	1.21	+	5.78	0.00019	0.00627
keratinocyte proliferation (GO:0043616)	35	5	0.87	+	5.78	0.0016	0.0356
ventricular cardiac muscle tissue morphogenesis (GO:0055010)	56	8	1.38	+	5.78	6.64e-05	0.00261
positive regulation of cell-substrate junction organization (GO:0150117)	35	5	0.87	+	5.78	0.0016	0.0356
embryonic hindlimb morphogenesis (GO:0035116)	35	5	0.87	+	5.78	0.0016	0.0355
defense response to protozoan (GO:0042832)	42	6	1.04	+	5.78	0.000548	0.0151
negative regulation of hemostasis (GO:1900047)	42	6	1.04	+	5.78	0.000548	0.0151
regulation of T cell apoptotic process (GO:0070232)	50	7	1.24	+	5.66	0.000216	0.007
negative regulation of cell junction assembly (GO:1901889)	36	5	0.89	+	5.62	0.00182	0.039
regulation of kidney development (GO:0090183)	36	5	0.89	+	5.62	0.00182	0.0389
regulation of coagulation (GO:0050818)	72	10	1.78	+	5.62	1.07e-05	0.000561
regulation of calcium ion import (GO:0090279)	51	7	1.26	+	5.55	0.000245	0.00775
actomyosin structure organization (GO:0031032)	124	17	3.07	+	5.54	1.13e-08	1.55e-06
cardiac muscle tissue morphogenesis (GO:0055008)	73	10	1.81	+	5.54	1.21e-05	0.000619
regulation of cartilage development (GO:0061035)	73	10	1.81	+	5.54	1.21e-05	0.000617
icosanoid transport (GO:0071715)	44	6	1.09	+	5.51	0.000707	0.0186
regulation of lymphocyte migration (GO:2000401)	66	9	1.63	+	5.51	3.42e-05	0.00151
negative regulation of coagulation (GO:0050819)	44	6	1.09	+	5.51	0.000707	0.0186
regulation of macrophage cytokine production (GO:0010935)	44	6	1.09	+	5.51	0.000707	0.0185
regulation of Ras protein signal transduction (GO:0046578)	59	8	1.46	+	5.48	9.72e-05	0.0036
regulation of homotypic cell-cell adhesion (GO:0034110)	37	5	0.92	+	5.46	0.00206	0.0436
negative regulation of glial cell differentiation (GO:0045686)	37	5	0.92	+	5.46	0.00206	0.0435
negative regulation of CD4-positive, alpha-beta T cell activation (GO:2000515)	37	5	0.92	+	5.46	0.00206	0.0435
heart trabecula morphogenesis (GO:0061384)	37	5	0.92	+	5.46	0.00206	0.0434
cell proliferation in forebrain (GO:0021846)	37	5	0.92	+	5.46	0.00206	0.0434
trabecula morphogenesis (GO:0061383)	52	7	1.29	+	5.44	0.000278	0.00863
cardiac muscle contraction (GO:0060048)	75	10	1.85	+	5.39	1.54e-05	0.00076
negative regulation of protein localization to nucleus (GO:1900181)	45	6	1.11	+	5.39	0.000799	0.0204
ventricular cardiac muscle tissue development (GO:0003229)	68	9	1.68	+	5.35	4.36e-05	0.00183
regulation of intrinsic apoptotic signaling pathway in response to DNA damage (GO:1902229)	38	5	0.94	+	5.32	0.00232	0.0478
regulation of fatty acid transport (GO:2000191)	38	5	0.94	+	5.32	0.00232	0.0477
regulation of astrocyte differentiation (GO:0048710)	38	5	0.94	+	5.32	0.00232	0.0476
apoptotic cell clearance (GO:0043277)	38	5	0.94	+	5.32	0.00232	0.0476
striated muscle contraction (GO:0006941)	108	14	2.67	+	5.24	4.49e-07	3.78e-05
renal tubule development (GO:0061326)	93	12	2.3	+	5.22	3.13e-06	0.000198
nephron tubule development (GO:0072080)	86	11	2.13	+	5.17	8.75e-06	0.000471
ventricular septum morphogenesis (GO:0060412)	47	6	1.16	+	5.16	0.00101	0.025
ureteric bud development (GO:0001657)	94	12	2.32	+	5.16	3.5e-06	0.00022
kidney morphogenesis (GO:0060993)	94	12	2.32	+	5.16	3.5e-06	0.000219
mesonephric tubule development (GO:0072164)	95	12	2.35	+	5.11	3.92e-06	0.000239
mesonephric epithelium development (GO:0072163)	95	12	2.35	+	5.11	3.92e-06	0.000238
regulation of cell-matrix adhesion (GO:0001952)	127	16	3.14	+	5.09	1.02e-07	1.07e-05
nephron tubule morphogenesis (GO:0072078)	72	9	1.78	+	5.05	6.9e-05	0.00269
regulation of focal adhesion assembly (GO:0051893)	64	8	1.58	+	5.05	0.000174	0.00585
cellular senescence (GO:0090398)	48	6	1.19	+	5.05	0.00113	0.0272
regulation of cell-substrate junction assembly (GO:0090109)	64	8	1.58	+	5.05	0.000174	0.00584
G1/S transition of mitotic cell cycle (GO:0000082)	64	8	1.58	+	5.05	0.000174	0.00582
regulation of alpha-beta T cell proliferation (GO:0046640)	48	6	1.19	+	5.05	0.00113	0.0272
cardiac conduction (GO:0061337)	56	7	1.38	+	5.05	0.000442	0.0128
outflow tract morphogenesis (GO:0003151)	88	11	2.18	+	5.05	1.1e-05	0.000571
positive regulation of mononuclear cell migration (GO:0071677)	97	12	2.4	+	5	4.89e-06	0.000283
positive regulation of cell-matrix adhesion (GO:0001954)	65	8	1.61	+	4.98	0.000194	0.00636
membrane depolarization (GO:0051899)	65	8	1.61	+	4.98	0.000194	0.00635
mesonephros development (GO:0001823)	98	12	2.42	+	4.95	5.45e-06	0.00031
branching involved in ureteric bud morphogenesis (GO:0001658)	49	6	1.21	+	4.95	0.00126	0.03
oligodendrocyte development (GO:0014003)	49	6	1.21	+	4.95	0.00126	0.03
regulation of striated muscle contraction (GO:0006942)	90	11	2.23	+	4.94	1.36e-05	0.000689
nephron epithelium morphogenesis (GO:0072088)	74	9	1.83	+	4.92	8.57e-05	0.00324
negative regulation of smooth muscle cell proliferation (GO:0048662)	74	9	1.83	+	4.92	8.57e-05	0.00324
regulation of lymphocyte apoptotic process (GO:0070228)	74	9	1.83	+	4.92	8.57e-05	0.00323
regulation of leukocyte apoptotic process (GO:2000106)	107	13	2.65	+	4.91	2.43e-06	0.000161
regulation of smooth muscle cell migration (GO:0014910)	107	13	2.65	+	4.91	2.43e-06	0.00016
cell cycle G1/S phase transition (GO:0044843)	66	8	1.63	+	4.9	0.000216	0.00699
phospholipid catabolic process (GO:0009395)	50	6	1.24	+	4.85	0.0014	0.0327
neuron recognition (GO:0008038)	50	6	1.24	+	4.85	0.0014	0.0326
negative regulation of immune effector process (GO:0002698)	142	17	3.51	+	4.84	8.74e-08	9.43e-06
mammary gland morphogenesis (GO:0060443)	59	7	1.46	+	4.8	0.00061	0.0167
negative regulation of gliogenesis (GO:0014014)	59	7	1.46	+	4.8	0.00061	0.0166
nephron morphogenesis (GO:0072028)	76	9	1.88	+	4.79	0.000106	0.00387
heart contraction (GO:0060047)	93	11	2.3	+	4.78	1.87e-05	0.000886
muscle tissue morphogenesis (GO:0060415)	85	10	2.1	+	4.76	4.67e-05	0.00194
muscle organ morphogenesis (GO:0048644)	94	11	2.32	+	4.73	2.07e-05	0.000969
regulation of vascular associated smooth muscle cell proliferation (GO:1904705)	77	9	1.9	+	4.73	0.000117	0.00424
positive regulation of blood vessel endothelial cell migration (GO:0043536)	60	7	1.48	+	4.72	0.000676	0.0179
fibroblast growth factor receptor signaling pathway (GO:0008543)	60	7	1.48	+	4.72	0.000676	0.0179
positive regulation of endothelial cell migration (GO:0010595)	112	13	2.77	+	4.69	4.08e-06	0.000245
regulation of cell-substrate junction organization (GO:0150116)	69	8	1.71	+	4.69	0.000295	0.00903
muscle cell development (GO:0055001)	190	22	4.7	+	4.68	2.11e-09	3.44e-07
positive regulation of fibroblast proliferation (GO:0048146)	78	9	1.93	+	4.67	0.00013	0.00457
renal tubule morphogenesis (GO:0061333)	78	9	1.93	+	4.67	0.00013	0.00456
regulation of wound healing (GO:0061041)	130	15	3.21	+	4.67	8.08e-07	6.38e-05
actin filament-based movement (GO:0030048)	87	10	2.15	+	4.65	5.72e-05	0.00232
cardiac chamber morphogenesis (GO:0003206)	148	17	3.66	+	4.64	1.61e-07	1.54e-05
tissue regeneration (GO:0042246)	61	7	1.51	+	4.64	0.000748	0.0195
nephron epithelium development (GO:0072009)	105	12	2.6	+	4.62	1.12e-05	0.000582
kidney epithelium development (GO:0072073)	141	16	3.49	+	4.59	4.38e-07	3.73e-05
cellular response to interferon-beta (GO:0035458)	62	7	1.53	+	4.57	0.000825	0.0209
negative regulation of lymphocyte mediated immunity (GO:0002707)	62	7	1.53	+	4.57	0.000825	0.0209
response to interferon-beta (GO:0035456)	71	8	1.76	+	4.56	0.00036	0.0107
negative regulation of response to wounding (GO:1903035)	89	10	2.2	+	4.54	6.95e-05	0.0027
cardiac septum morphogenesis (GO:0060411)	81	9	2	+	4.49	0.000174	0.00585
regulation of membrane depolarization (GO:0003254)	54	6	1.34	+	4.49	0.0021	0.0442
positive regulation of leukocyte chemotaxis (GO:0002690)	100	11	2.47	+	4.45	3.71e-05	0.00159
positive regulation of epithelial cell migration (GO:0010634)	164	18	4.06	+	4.44	1.4e-07	1.39e-05
cardiac ventricle morphogenesis (GO:0003208)	82	9	2.03	+	4.44	0.000191	0.00629
regulation of chondrocyte differentiation (GO:0032330)	55	6	1.36	+	4.41	0.00231	0.0476
cellular anatomical entity morphogenesis (GO:0032989)	129	14	3.19	+	4.39	3.9e-06	0.00024
cellular component assembly involved in morphogenesis (GO:0010927)	129	14	3.19	+	4.39	3.9e-06	0.000239
intermediate filament organization (GO:0045109)	75	8	1.85	+	4.31	0.000524	0.0147
regulation of interleukin-8 production (GO:0032677)	75	8	1.85	+	4.31	0.000524	0.0147
cytokine production involved in immune response (GO:0002367)	66	7	1.63	+	4.29	0.0012	0.0287
macrophage activation (GO:0042116)	66	7	1.63	+	4.29	0.0012	0.0287
regulation of cell-substrate adhesion (GO:0010810)	227	24	5.61	+	4.28	2.49e-09	3.98e-07
regulation of mononuclear cell migration (GO:0071675)	142	15	3.51	+	4.27	2.49e-06	0.000163
astrocyte differentiation (GO:0048708)	76	8	1.88	+	4.26	0.000573	0.0158
cellular response to fibroblast growth factor stimulus (GO:0044344)	76	8	1.88	+	4.26	0.000573	0.0157
activation of protein kinase activity (GO:0032147)	76	8	1.88	+	4.26	0.000573	0.0157
positive regulation of chemokine production (GO:0032722)	86	9	2.13	+	4.23	0.000275	0.00857
canonical Wnt signaling pathway (GO:0060070)	106	11	2.62	+	4.2	6.38e-05	0.00254
positive regulation of JNK cascade (GO:0046330)	106	11	2.62	+	4.2	6.38e-05	0.00253
regulation of chemokine production (GO:0032642)	116	12	2.87	+	4.18	3.09e-05	0.0014
regulation of leukocyte chemotaxis (GO:0002688)	126	13	3.12	+	4.17	1.5e-05	0.000747
positive regulation of phosphatidylinositol 3-kinase/protein kinase B signal transduction (GO:0051897)	194	20	4.8	+	4.17	8.13e-08	8.84e-06
positive regulation of leukocyte migration (GO:0002687)	165	17	4.08	+	4.17	7.67e-07	6.09e-05
epithelium migration (GO:0090132)	117	12	2.89	+	4.15	3.36e-05	0.0015
regeneration (GO:0031099)	117	12	2.89	+	4.15	3.36e-05	0.00149
heart process (GO:0003015)	108	11	2.67	+	4.12	7.58e-05	0.0029
branching morphogenesis of an epithelial tube (GO:0048754)	167	17	4.13	+	4.12	9.09e-07	6.93e-05
glial cell development (GO:0021782)	138	14	3.41	+	4.1	8.61e-06	0.000466
collagen metabolic process (GO:0032963)	69	7	1.71	+	4.1	0.00156	0.0359
negative regulation of leukocyte apoptotic process (GO:2000107)	69	7	1.71	+	4.1	0.00156	0.0358
response to fibroblast growth factor (GO:0071774)	79	8	1.95	+	4.09	0.000743	0.0194
positive regulation of cell-substrate adhesion (GO:0010811)	139	14	3.44	+	4.07	9.36e-06	0.000498
vasculogenesis (GO:0001570)	90	9	2.23	+	4.04	0.000387	0.0114
peptidyl-tyrosine phosphorylation (GO:0018108)	100	10	2.47	+	4.04	0.000186	0.00616
tissue migration (GO:0090130)	120	12	2.97	+	4.04	4.33e-05	0.00182
angiogenesis (GO:0001525)	343	34	8.48	+	4.01	6.98e-12	2.14e-09
stem cell proliferation (GO:0072089)	91	9	2.25	+	4	0.00042	0.0122
peptidyl-tyrosine modification (GO:0018212)	102	10	2.52	+	3.96	0.000219	0.00706
axis specification (GO:0009798)	102	10	2.52	+	3.96	0.000219	0.00704
regulation of CD4-positive, alpha-beta T cell activation (GO:2000514)	82	8	2.03	+	3.95	0.000952	0.0237
ventricular septum development (GO:0003281)	82	8	2.03	+	3.95	0.000952	0.0237
positive regulation of chemotaxis (GO:0050921)	154	15	3.81	+	3.94	6.83e-06	0.00038
regulation of cardiac muscle contraction (GO:0055117)	72	7	1.78	+	3.93	0.002	0.0425
myelination (GO:0042552)	134	13	3.31	+	3.92	2.9e-05	0.00133
regulation of heart rate (GO:0002027)	114	11	2.82	+	3.9	0.000124	0.00442
positive regulation of ERK1 and ERK2 cascade (GO:0070374)	208	20	5.14	+	3.89	2.55e-07	2.34e-05
regulation of type II interferon production (GO:0032649)	125	12	3.09	+	3.88	6.47e-05	0.00256
fat cell differentiation (GO:0045444)	146	14	3.61	+	3.88	1.64e-05	0.000797
intermediate filament cytoskeleton organization (GO:0045104)	94	9	2.32	+	3.87	0.000534	0.0149
epithelial cell migration (GO:0010631)	115	11	2.84	+	3.87	0.000134	0.00468
positive regulation of MAP kinase activity (GO:0043406)	105	10	2.6	+	3.85	0.000277	0.00864
regulation of fibroblast proliferation (GO:0048145)	126	12	3.12	+	3.85	6.99e-05	0.00271
cardiac ventricle development (GO:0003231)	147	14	3.64	+	3.85	1.78e-05	0.000854
ensheathment of neurons (GO:0007272)	137	13	3.39	+	3.84	3.66e-05	0.00158
mitotic cell cycle phase transition (GO:0044772)	137	13	3.39	+	3.84	3.66e-05	0.00158
axon ensheathment (GO:0008366)	137	13	3.39	+	3.84	3.66e-05	0.00158
response to type II interferon (GO:0034341)	116	11	2.87	+	3.83	0.000145	0.005
intermediate filament-based process (GO:0045103)	95	9	2.35	+	3.83	0.000577	0.0158
detoxification (GO:0098754)	74	7	1.83	+	3.83	0.00234	0.0479
gland morphogenesis (GO:0022612)	127	12	3.14	+	3.82	7.55e-05	0.0029
positive regulation of vasculature development (GO:1904018)	180	17	4.45	+	3.82	2.58e-06	0.000167
negative regulation of cellular response to growth factor stimulus (GO:0090288)	106	10	2.62	+	3.81	0.0003	0.00915
positive regulation of protein serine/threonine kinase activity (GO:0071902)	159	15	3.93	+	3.81	1.01e-05	0.000534
regulation of smooth muscle cell proliferation (GO:0048660)	192	18	4.75	+	3.79	1.46e-06	0.000104
striated muscle cell differentiation (GO:0051146)	246	23	6.08	+	3.78	5.45e-08	6.18e-06
regulation of chemotaxis (GO:0050920)	215	20	5.32	+	3.76	4.35e-07	3.73e-05
nephron development (GO:0072006)	140	13	3.46	+	3.75	4.6e-05	0.00191
positive regulation of tumor necrosis factor superfamily cytokine production (GO:1903557)	119	11	2.94	+	3.74	0.000181	0.00604
tissue remodeling (GO:0048771)	130	12	3.21	+	3.73	9.47e-05	0.00352
regulation of heart contraction (GO:0008016)	195	18	4.82	+	3.73	1.83e-06	0.000126
negative regulation of cell adhesion (GO:0007162)	315	29	7.79	+	3.72	1.43e-09	2.48e-07
cellular response to type II interferon (GO:0071346)	87	8	2.15	+	3.72	0.0014	0.0326
cardiac chamber development (GO:0003205)	196	18	4.85	+	3.71	1.97e-06	0.000134
regulation of leukocyte migration (GO:0002685)	240	22	5.94	+	3.71	1.5e-07	1.46e-05
regulation of MAP kinase activity (GO:0043405)	164	15	4.06	+	3.7	1.46e-05	0.000732
blood vessel morphogenesis (GO:0048514)	460	42	11.38	+	3.69	3.53e-13	1.93e-10
cell-matrix adhesion (GO:0007160)	132	12	3.26	+	3.68	0.00011	0.00397
regulation of JNK cascade (GO:0046328)	154	14	3.81	+	3.68	3e-05	0.00137
positive regulation of angiogenesis (GO:0045766)	177	16	4.38	+	3.66	8.87e-06	0.000473
regulation of alpha-beta T cell activation (GO:0046634)	122	11	3.02	+	3.65	0.000226	0.00721
morphogenesis of a branching structure (GO:0001763)	211	19	5.22	+	3.64	1.38e-06	9.97e-05
morphogenesis of a branching epithelium (GO:0061138)	200	18	4.95	+	3.64	2.63e-06	0.00017
extracellular matrix organization (GO:0030198)	279	25	6.9	+	3.62	3.35e-08	4.07e-06
muscle contraction (GO:0006936)	201	18	4.97	+	3.62	2.82e-06	0.000181
negative regulation of blood vessel morphogenesis (GO:2000181)	112	10	2.77	+	3.61	0.000467	0.0134
external encapsulating structure organization (GO:0045229)	280	25	6.92	+	3.61	3.6e-08	4.3e-06
extracellular structure organization (GO:0043062)	281	25	6.95	+	3.6	3.86e-08	4.51e-06
heart morphogenesis (GO:0003007)	282	25	6.97	+	3.58	4.14e-08	4.8e-06
negative regulation of vasculature development (GO:1901343)	113	10	2.79	+	3.58	0.000501	0.0142
adult locomotory behavior (GO:0008344)	113	10	2.79	+	3.58	0.000501	0.0141
positive regulation of MAPK cascade (GO:0043410)	520	46	12.86	+	3.58	7.97e-14	5.31e-11
cardiac septum development (GO:0003279)	125	11	3.09	+	3.56	0.00028	0.00867
negative regulation of nervous system development (GO:0051961)	171	15	4.23	+	3.55	2.4e-05	0.00112
embryonic placenta development (GO:0001892)	114	10	2.82	+	3.55	0.000537	0.0149
muscle cell differentiation (GO:0042692)	320	28	7.91	+	3.54	8.46e-09	1.21e-06
negative regulation of immune response (GO:0050777)	206	18	5.09	+	3.53	3.99e-06	0.000242
cell-substrate adhesion (GO:0031589)	184	16	4.55	+	3.52	1.45e-05	0.000727
positive regulation of inflammatory response (GO:0050729)	150	13	3.71	+	3.5	9.37e-05	0.00349
negative regulation of neurogenesis (GO:0050768)	162	14	4.01	+	3.49	5.25e-05	0.00216
negative regulation of response to external stimulus (GO:0032102)	394	34	9.74	+	3.49	3.02e-10	6.25e-08
negative regulation of cell-cell adhesion (GO:0022408)	209	18	5.17	+	3.48	4.89e-06	0.000282
cell cycle phase transition (GO:0044770)	151	13	3.73	+	3.48	0.0001	0.0037
regulation of response to wounding (GO:1903034)	175	15	4.33	+	3.47	3.15e-05	0.00142
regulation of gliogenesis (GO:0014013)	140	12	3.46	+	3.47	0.000192	0.0063
phagocytosis (GO:0006909)	152	13	3.76	+	3.46	0.000107	0.0039
negative regulation of leukocyte cell-cell adhesion (GO:1903038)	152	13	3.76	+	3.46	0.000107	0.00389
positive regulation of tumor necrosis factor production (GO:0032760)	117	10	2.89	+	3.46	0.000659	0.0176
positive regulation of smooth muscle cell proliferation (GO:0048661)	117	10	2.89	+	3.46	0.000659	0.0176
odontogenesis (GO:0042476)	117	10	2.89	+	3.46	0.000659	0.0175
regulation of epithelial cell migration (GO:0010632)	248	21	6.13	+	3.42	1.06e-06	7.98e-05
cartilage development (GO:0051216)	189	16	4.67	+	3.42	2.02e-05	0.000952
positive regulation of kinase activity (GO:0033674)	343	29	8.48	+	3.42	9.91e-09	1.39e-06
glial cell differentiation (GO:0010001)	249	21	6.16	+	3.41	1.13e-06	8.43e-05
regulation of muscle contraction (GO:0006937)	166	14	4.11	+	3.41	6.86e-05	0.00268
Wnt signaling pathway (GO:0016055)	273	23	6.75	+	3.41	3.59e-07	3.14e-05
regulation of glial cell differentiation (GO:0045685)	95	8	2.35	+	3.41	0.00246	0.0499
homophilic cell adhesion via plasma membrane adhesion molecules (GO:0007156)	107	9	2.65	+	3.4	0.00136	0.0319
kidney development (GO:0001822)	321	27	7.94	+	3.4	3.58e-08	4.32e-06
muscle structure development (GO:0061061)	548	46	13.55	+	3.39	5.23e-13	2.67e-10
axon guidance (GO:0007411)	239	20	5.91	+	3.38	2.3e-06	0.000152
neuron projection guidance (GO:0097485)	240	20	5.94	+	3.37	2.45e-06	0.00016
renal system development (GO:0072001)	337	28	8.33	+	3.36	2.6e-08	3.32e-06
regulation of protein serine/threonine kinase activity (GO:0071900)	289	24	7.15	+	3.36	2.61e-07	2.38e-05
epithelial cell proliferation (GO:0050673)	217	18	5.37	+	3.35	8.25e-06	0.00045
endocrine system development (GO:0035270)	133	11	3.29	+	3.34	0.000477	0.0136
regulation of transporter activity (GO:0032409)	231	19	5.71	+	3.33	5.27e-06	0.000301
cell recognition (GO:0008037)	146	12	3.61	+	3.32	0.000283	0.00877
negative regulation of angiogenesis (GO:0016525)	110	9	2.72	+	3.31	0.00165	0.0364
regulation of cell adhesion (GO:0030155)	821	67	20.3	+	3.3	6.84e-18	1.05e-14
regulation of calcium ion transmembrane transport (GO:1903169)	184	15	4.55	+	3.3	5.63e-05	0.0023
blood vessel development (GO:0001568)	577	47	14.27	+	3.29	8.53e-13	4.08e-10
regulation of ERK1 and ERK2 cascade (GO:0070372)	308	25	7.62	+	3.28	2.27e-07	2.1e-05
osteoblast differentiation (GO:0001649)	111	9	2.75	+	3.28	0.00175	0.0385
positive regulation of protein kinase activity (GO:0045860)	296	24	7.32	+	3.28	4.04e-07	3.48e-05
negative regulation of peptidase activity (GO:0010466)	235	19	5.81	+	3.27	6.75e-06	0.000377
wound healing (GO:0042060)	260	21	6.43	+	3.27	2.27e-06	0.000152
negative regulation of endopeptidase activity (GO:0010951)	162	13	4.01	+	3.24	0.000203	0.0066
regulation of T cell proliferation (GO:0042129)	200	16	4.95	+	3.23	4.04e-05	0.00172
positive regulation of cell migration (GO:0030335)	602	48	14.89	+	3.22	1.05e-12	4.72e-10
negative regulation of T cell activation (GO:0050868)	138	11	3.41	+	3.22	0.000651	0.0174
positive regulation of leukocyte proliferation (GO:0070665)	176	14	4.35	+	3.22	0.000128	0.00454
regulation of endothelial cell migration (GO:0010594)	176	14	4.35	+	3.22	0.000128	0.00453
response to metal ion (GO:0010038)	302	24	7.47	+	3.21	5.81e-07	4.73e-05
regulation of phosphatidylinositol 3-kinase/protein kinase B signal transduction (GO:0051896)	277	22	6.85	+	3.21	1.73e-06	0.00012
positive regulation of cell adhesion (GO:0045785)	517	41	12.79	+	3.21	5.99e-11	1.43e-08
connective tissue development (GO:0061448)	253	20	6.26	+	3.2	5.45e-06	0.000309
positive regulation of T cell proliferation (GO:0042102)	114	9	2.82	+	3.19	0.00211	0.0443
cell fate commitment (GO:0045165)	279	22	6.9	+	3.19	1.95e-06	0.000133
regulation of cell shape (GO:0008360)	140	11	3.46	+	3.18	0.000734	0.0192
negative regulation of locomotion (GO:0040013)	344	27	8.51	+	3.17	1.48e-07	1.44e-05
response to acid chemical (GO:0001101)	115	9	2.84	+	3.16	0.00224	0.0465
regulation of cytokine production involved in immune response (GO:0002718)	128	10	3.17	+	3.16	0.00132	0.0311
regulation of blood circulation (GO:1903522)	269	21	6.65	+	3.16	3.88e-06	0.00024
response to toxic substance (GO:0009636)	141	11	3.49	+	3.15	0.000779	0.02
regulation of tumor necrosis factor superfamily cytokine production (GO:1903555)	193	15	4.77	+	3.14	9.68e-05	0.00359
regulation of vasculature development (GO:1901342)	309	24	7.64	+	3.14	8.76e-07	6.81e-05
gliogenesis (GO:0042063)	309	24	7.64	+	3.14	8.76e-07	6.78e-05
vasculature development (GO:0001944)	607	47	15.01	+	3.13	5.14e-12	1.64e-09
positive regulation of developmental growth (GO:0048639)	220	17	5.44	+	3.12	3.64e-05	0.00159
cellular response to metal ion (GO:0071248)	169	13	4.18	+	3.11	0.000307	0.00929
supramolecular fiber organization (GO:0097435)	585	45	14.47	+	3.11	1.86e-11	4.91e-09
regulation of cell-cell adhesion (GO:0022407)	507	39	12.54	+	3.11	4.34e-10	8.75e-08
ameboidal-type cell migration (GO:0001667)	222	17	5.49	+	3.1	4.08e-05	0.00172
regulation of monoatomic ion transmembrane transporter activity (GO:0032412)	209	16	5.17	+	3.1	6.85e-05	0.00269
negative regulation of cell motility (GO:2000146)	328	25	8.11	+	3.08	7.36e-07	5.87e-05
tissue morphogenesis (GO:0048729)	644	49	15.93	+	3.08	3.33e-12	1.16e-09
positive regulation of cell motility (GO:2000147)	632	48	15.63	+	3.07	5.99e-12	1.87e-09
embryonic limb morphogenesis (GO:0030326)	145	11	3.59	+	3.07	0.000982	0.0243
embryonic appendage morphogenesis (GO:0035113)	145	11	3.59	+	3.07	0.000982	0.0243
regulation of sequestering of calcium ion (GO:0051282)	132	10	3.26	+	3.06	0.00166	0.0367
negative regulation of response to biotic stimulus (GO:0002832)	132	10	3.26	+	3.06	0.00166	0.0366
regulation of blood pressure (GO:0008217)	225	17	5.56	+	3.06	4.84e-05	0.002
regulation of calcium ion transport (GO:0051924)	278	21	6.87	+	3.05	6.48e-06	0.000365
ossification (GO:0001503)	265	20	6.55	+	3.05	1.09e-05	0.00057
cell killing (GO:0001906)	146	11	3.61	+	3.05	0.00104	0.0256
morphogenesis of an epithelium (GO:0002009)	532	40	13.16	+	3.04	5.04e-10	9.9e-08
negative regulation of lymphocyte activation (GO:0051250)	173	13	4.28	+	3.04	0.000385	0.0114
tube morphogenesis (GO:0035239)	759	57	18.77	+	3.04	8.63e-14	5.51e-11
positive regulation of cell-cell adhesion (GO:0022409)	333	25	8.24	+	3.04	9.72e-07	7.37e-05
animal organ morphogenesis (GO:0009887)	1079	81	26.68	+	3.04	2.62e-19	8.03e-16
positive regulation of mononuclear cell proliferation (GO:0032946)	160	12	3.96	+	3.03	0.00065	0.0174
cell-cell adhesion (GO:0098609)	467	35	11.55	+	3.03	6.84e-09	9.98e-07
negative regulation of cytokine production (GO:0001818)	308	23	7.62	+	3.02	2.88e-06	0.000184
negative regulation of transmembrane transport (GO:0034763)	134	10	3.31	+	3.02	0.00186	0.0397
positive regulation of locomotion (GO:0040017)	648	48	16.02	+	3	1.45e-11	4.26e-09
negative regulation of cell activation (GO:0050866)	216	16	5.34	+	3	0.000101	0.00372
response to mechanical stimulus (GO:0009612)	162	12	4.01	+	3	0.000726	0.019
lung development (GO:0030324)	230	17	5.69	+	2.99	6.36e-05	0.00254
regulation of tumor necrosis factor production (GO:0032680)	190	14	4.7	+	2.98	0.000285	0.00877
epithelial tube morphogenesis (GO:0060562)	368	27	9.1	+	2.97	5.63e-07	4.64e-05
plasma membrane organization (GO:0007009)	150	11	3.71	+	2.97	0.00129	0.0306
regulation of transmembrane transporter activity (GO:0022898)	219	16	5.42	+	2.95	0.000119	0.00427
negative regulation of cell migration (GO:0030336)	315	23	7.79	+	2.95	4.19e-06	0.00025
respiratory tube development (GO:0030323)	233	17	5.76	+	2.95	7.47e-05	0.00287
regulation of angiogenesis (GO:0045765)	302	22	7.47	+	2.95	7.02e-06	0.000388
regulation of lipid transport (GO:0032368)	151	11	3.73	+	2.95	0.00137	0.0321
response to wounding (GO:0009611)	357	26	8.83	+	2.94	1.05e-06	7.91e-05
muscle organ development (GO:0007517)	316	23	7.81	+	2.94	4.42e-06	0.00026
regulation of cell migration (GO:0030334)	1017	74	25.15	+	2.94	6.24e-17	6.38e-14
regulation of receptor-mediated endocytosis (GO:0048259)	138	10	3.41	+	2.93	0.00231	0.0476
regulation of endothelial cell proliferation (GO:0001936)	152	11	3.76	+	2.93	0.00144	0.0333
negative regulation of epithelial cell proliferation (GO:0050680)	166	12	4.11	+	2.92	0.000899	0.0226
muscle system process (GO:0003012)	263	19	6.5	+	2.92	3.29e-05	0.00147
eye morphogenesis (GO:0048592)	180	13	4.45	+	2.92	0.000563	0.0155
response to hypoxia (GO:0001666)	208	15	5.14	+	2.92	0.000221	0.00711
response to decreased oxygen levels (GO:0036293)	222	16	5.49	+	2.91	0.000139	0.00485
regulation of mononuclear cell proliferation (GO:0032944)	264	19	6.53	+	2.91	3.46e-05	0.00153
positive regulation of transferase activity (GO:0051347)	417	30	10.31	+	2.91	2.03e-07	1.9e-05
cytokine production (GO:0001816)	209	15	5.17	+	2.9	0.000233	0.00741
regulation of peptidyl-tyrosine phosphorylation (GO:0050730)	251	18	6.21	+	2.9	5.79e-05	0.00235
regulation of muscle system process (GO:0090257)	265	19	6.55	+	2.9	3.64e-05	0.00158
regulation of cell motility (GO:2000145)	1077	77	26.63	+	2.89	3.61e-17	3.95e-14
positive regulation of growth (GO:0045927)	309	22	7.64	+	2.88	1.01e-05	0.000532
positive regulation of leukocyte cell-cell adhesion (GO:1903039)	281	20	6.95	+	2.88	2.54e-05	0.00117
negative regulation of leukocyte activation (GO:0002695)	197	14	4.87	+	2.87	0.000412	0.0121
regulation of cellular response to growth factor stimulus (GO:0090287)	324	23	8.01	+	2.87	6.68e-06	0.000375
camera-type eye morphogenesis (GO:0048593)	155	11	3.83	+	2.87	0.00168	0.0371
regulation of MAPK cascade (GO:0043408)	719	51	17.78	+	2.87	1.58e-11	4.41e-09
axon development (GO:0061564)	438	31	10.83	+	2.86	1.82e-07	1.73e-05
positive regulation of T cell activation (GO:0050870)	255	18	6.31	+	2.85	7.1e-05	0.00275
regulation of locomotion (GO:0040012)	1121	79	27.72	+	2.85	3.02e-17	3.86e-14
cardiac muscle tissue development (GO:0048738)	213	15	5.27	+	2.85	0.000286	0.00878
regulation of kinase activity (GO:0043549)	584	41	14.44	+	2.84	2.31e-09	3.72e-07
positive regulation of lymphocyte proliferation (GO:0050671)	157	11	3.88	+	2.83	0.00186	0.0397
circulatory system process (GO:0003013)	486	34	12.02	+	2.83	6.08e-08	6.75e-06
regulation of leukocyte cell-cell adhesion (GO:1903037)	386	27	9.55	+	2.83	1.42e-06	0.000102
regulation of leukocyte proliferation (GO:0070663)	286	20	7.07	+	2.83	3.27e-05	0.00147
axonogenesis (GO:0007409)	387	27	9.57	+	2.82	1.49e-06	0.000106
regulation of lymphocyte proliferation (GO:0050670)	259	18	6.41	+	2.81	8.66e-05	0.00325
myeloid leukocyte activation (GO:0002274)	173	12	4.28	+	2.8	0.00129	0.0305
regulation of T cell activation (GO:0050863)	390	27	9.64	+	2.8	1.73e-06	0.00012
regulation of cell morphogenesis (GO:0022604)	276	19	6.83	+	2.78	6.31e-05	0.00253
regulation of adaptive immune response (GO:0002819)	247	17	6.11	+	2.78	0.000152	0.00519
cell surface receptor protein tyrosine kinase signaling pathway (GO:0007169)	407	28	10.07	+	2.78	1.26e-06	9.21e-05
regulation of epithelial cell proliferation (GO:0050678)	423	29	10.46	+	2.77	8.71e-07	6.81e-05
striated muscle tissue development (GO:0014706)	219	15	5.42	+	2.77	0.000385	0.0114
cell adhesion (GO:0007155)	907	62	22.43	+	2.76	4.31e-13	2.27e-10
positive regulation of peptidyl-tyrosine phosphorylation (GO:0050731)	176	12	4.35	+	2.76	0.00149	0.0343
skin development (GO:0043588)	308	21	7.62	+	2.76	3.04e-05	0.00138
defense response to bacterium (GO:0042742)	382	26	9.45	+	2.75	3.65e-06	0.000228
cell projection morphogenesis (GO:0048858)	544	37	13.45	+	2.75	3.26e-08	4e-06
muscle tissue development (GO:0060537)	383	26	9.47	+	2.75	3.83e-06	0.000238
anatomical structure formation involved in morphogenesis (GO:0048646)	1017	69	25.15	+	2.74	2.54e-14	1.95e-11
negative regulation of immune system process (GO:0002683)	547	37	13.53	+	2.74	3.76e-08	4.47e-06
positive regulation of cytokine production (GO:0001819)	518	35	12.81	+	2.73	9.09e-08	9.74e-06
negative regulation of hydrolase activity (GO:0051346)	311	21	7.69	+	2.73	3.5e-05	0.00154
limb morphogenesis (GO:0035108)	178	12	4.4	+	2.73	0.00164	0.0363
appendage morphogenesis (GO:0035107)	178	12	4.4	+	2.73	0.00164	0.0363
regulation of inflammatory response (GO:0050727)	386	26	9.55	+	2.72	4.41e-06	0.000261
circulatory system development (GO:0072359)	986	66	24.38	+	2.71	1.85e-13	1.09e-10
positive regulation of apoptotic process (GO:0043065)	644	43	15.93	+	2.7	4.19e-09	6.48e-07
activation of innate immune response (GO:0002218)	180	12	4.45	+	2.7	0.0018	0.0394
morphogenesis of embryonic epithelium (GO:0016331)	180	12	4.45	+	2.7	0.0018	0.0393
negative regulation of defense response (GO:0031348)	270	18	6.68	+	2.7	0.000146	0.00503
negative regulation of cell population proliferation (GO:0008285)	738	49	18.25	+	2.68	3.96e-10	8.08e-08
blood circulation (GO:0008015)	454	30	11.23	+	2.67	1.21e-06	8.92e-05
neuron projection morphogenesis (GO:0048812)	530	35	13.11	+	2.67	1.58e-07	1.52e-05
regulation of protein kinase activity (GO:0045859)	517	34	12.79	+	2.66	2.62e-07	2.37e-05
response to oxygen levels (GO:0070482)	244	16	6.03	+	2.65	0.000404	0.0119
positive regulation of supramolecular fiber organization (GO:1902905)	183	12	4.53	+	2.65	0.00207	0.0435
positive regulation of response to external stimulus (GO:0032103)	581	38	14.37	+	2.64	5.9e-08	6.6e-06
cell population proliferation (GO:0008283)	887	58	21.94	+	2.64	1.57e-11	4.47e-09
cell morphogenesis involved in neuron differentiation (GO:0048667)	490	32	12.12	+	2.64	6.9e-07	5.54e-05
plasma membrane bounded cell projection morphogenesis (GO:0120039)	536	35	13.26	+	2.64	2.07e-07	1.93e-05
negative regulation of cell development (GO:0010721)	307	20	7.59	+	2.63	8.76e-05	0.00328
actin filament-based process (GO:0030029)	584	38	14.44	+	2.63	6.74e-08	7.38e-06
positive regulation of programmed cell death (GO:0043068)	662	43	16.37	+	2.63	9.43e-09	1.34e-06
tube development (GO:0035295)	1002	65	24.78	+	2.62	1.18e-12	5.15e-10
positive regulation of cell activation (GO:0050867)	401	26	9.92	+	2.62	8.71e-06	0.00047
regulation of response to external stimulus (GO:0032101)	1111	72	27.47	+	2.62	6.47e-14	4.51e-11
positive regulation of lymphocyte activation (GO:0051251)	340	22	8.41	+	2.62	4.37e-05	0.00183
regulation of lymphocyte mediated immunity (GO:0002706)	232	15	5.74	+	2.61	0.000702	0.0185
respiratory system development (GO:0060541)	263	17	6.5	+	2.61	0.000318	0.00955
bone development (GO:0060348)	217	14	5.37	+	2.61	0.00107	0.0261
MAPK cascade (GO:0000165)	186	12	4.6	+	2.61	0.00237	0.0483
regulation of monoatomic cation transmembrane transport (GO:1904062)	327	21	8.09	+	2.6	7.21e-05	0.00278
developmental growth (GO:0048589)	532	34	13.16	+	2.58	5.08e-07	4.23e-05
positive regulation of epithelial cell proliferation (GO:0050679)	235	15	5.81	+	2.58	0.0008	0.0204
positive regulation of leukocyte activation (GO:0002696)	377	24	9.32	+	2.57	2.59e-05	0.00119
positive regulation of cell population proliferation (GO:0008284)	1039	66	25.69	+	2.57	1.99e-12	8.03e-10
sensory organ morphogenesis (GO:0090596)	315	20	7.79	+	2.57	0.000124	0.00442
cell morphogenesis (GO:0000902)	773	49	19.12	+	2.56	1.86e-09	3.09e-07
regulation of system process (GO:0044057)	647	41	16	+	2.56	4.19e-08	4.82e-06
regulation of monoatomic ion transmembrane transport (GO:0034765)	363	23	8.98	+	2.56	4.08e-05	0.00173
growth (GO:0040007)	537	34	13.28	+	2.56	6.28e-07	5.09e-05
positive regulation of protein phosphorylation (GO:0001934)	664	42	16.42	+	2.56	3e-08	3.73e-06
positive regulation of phosphorylation (GO:0042327)	713	45	17.63	+	2.55	1.01e-08	1.4e-06
negative regulation of multicellular organismal process (GO:0051241)	1242	78	30.71	+	2.54	3.92e-14	2.86e-11
positive regulation of innate immune response (GO:0045089)	303	19	7.49	+	2.54	0.000213	0.00693
regulation of metal ion transport (GO:0010959)	431	27	10.66	+	2.53	1.09e-05	0.000572
regulation of cell activation (GO:0050865)	655	41	16.2	+	2.53	5.86e-08	6.6e-06
actin cytoskeleton organization (GO:0030036)	529	33	13.08	+	2.52	1.28e-06	9.3e-05
regulation of cell junction assembly (GO:1901888)	289	18	7.15	+	2.52	0.000337	0.0101
skeletal system development (GO:0001501)	515	32	12.74	+	2.51	2.01e-06	0.000136
regulation of cytokine production (GO:0001817)	822	51	20.33	+	2.51	2.53e-09	4e-07
mesenchyme development (GO:0060485)	242	15	5.98	+	2.51	0.00108	0.0262
negative regulation of proteolysis (GO:0045861)	339	21	8.38	+	2.5	0.00012	0.00429
response to molecule of bacterial origin (GO:0002237)	340	21	8.41	+	2.5	0.000125	0.00443
negative regulation of cell differentiation (GO:0045596)	714	44	17.66	+	2.49	4.24e-08	4.85e-06
regulation of endocytosis (GO:0030100)	341	21	8.43	+	2.49	0.00013	0.00456
heart development (GO:0007507)	605	37	14.96	+	2.47	6.78e-07	5.47e-05
regulation of transmembrane transport (GO:0034762)	507	31	12.54	+	2.47	4.04e-06	0.000243
regulation of transferase activity (GO:0051338)	689	42	17.04	+	2.46	1.08e-07	1.11e-05
regulation of lymphocyte activation (GO:0051249)	525	32	12.98	+	2.46	4.67e-06	0.000271
cell activation involved in immune response (GO:0002263)	230	14	5.69	+	2.46	0.00185	0.0395
regulation of neurogenesis (GO:0050767)	478	29	11.82	+	2.45	1.51e-05	0.000751
regulation of adaptive immune response based on somatic recombination of immune receptors built from immunoglobulin superfamily domains (GO:0002822)	231	14	5.71	+	2.45	0.00192	0.0409
positive regulation of intracellular signal transduction (GO:1902533)	1157	70	28.61	+	2.45	3.98e-12	1.3e-09
positive regulation of response to biotic stimulus (GO:0002833)	331	20	8.19	+	2.44	0.00024	0.0076
regulation of immune effector process (GO:0002697)	465	28	11.5	+	2.43	2.33e-05	0.00109
anatomical structure morphogenesis (GO:0009653)	2351	141	58.14	+	2.43	5.02e-24	7.69e-20
anatomical structure homeostasis (GO:0060249)	235	14	5.81	+	2.41	0.00225	0.0467
tissue homeostasis (GO:0001894)	235	14	5.81	+	2.41	0.00225	0.0466
regulation of cell population proliferation (GO:0042127)	1763	105	43.6	+	2.41	1.54e-17	2.15e-14
positive regulation of phosphorus metabolic process (GO:0010562)	806	48	19.93	+	2.41	2.09e-08	2.72e-06
positive regulation of phosphate metabolic process (GO:0045937)	806	48	19.93	+	2.41	2.09e-08	2.69e-06
embryonic organ development (GO:0048568)	521	31	12.88	+	2.41	8.82e-06	0.000473
regulation of anatomical structure morphogenesis (GO:0022603)	925	55	22.88	+	2.4	1.85e-09	3.12e-07
response to lipopolysaccharide (GO:0032496)	320	19	7.91	+	2.4	0.000422	0.0123
regulation of developmental growth (GO:0048638)	388	23	9.6	+	2.4	0.000167	0.00563
regulation of actin filament-based process (GO:0032970)	406	24	10.04	+	2.39	0.000118	0.00426
regulation of peptidase activity (GO:0052547)	423	25	10.46	+	2.39	8.23e-05	0.00312
vascular process in circulatory system (GO:0003018)	254	15	6.28	+	2.39	0.00174	0.0382
reproductive structure development (GO:0048608)	323	19	7.99	+	2.38	0.000763	0.0198
positive regulation of defense response (GO:0031349)	443	26	10.96	+	2.37	6.15e-05	0.00247
negative regulation of developmental process (GO:0051093)	1007	59	24.9	+	2.37	9.38e-10	1.67e-07
positive regulation of neurogenesis (GO:0050769)	325	19	8.04	+	2.36	0.000785	0.0201
regulation of membrane potential (GO:0042391)	514	30	12.71	+	2.36	1.64e-05	0.000798
regulation of leukocyte activation (GO:0002694)	601	35	14.86	+	2.35	3.12e-06	0.000199
reproductive system development (GO:0061458)	327	19	8.09	+	2.35	0.000811	0.0206
regulation of body fluid levels (GO:0050878)	328	19	8.11	+	2.34	0.000825	0.0209
regulation of phosphorylation (GO:0042325)	1109	64	27.43	+	2.33	2.66e-10	5.83e-08
innate immune response (GO:0045087)	746	43	18.45	+	2.33	3.88e-07	3.38e-05
tissue development (GO:0009888)	1861	107	46.02	+	2.32	9.9e-17	9.48e-14
positive regulation of multicellular organismal process (GO:0051240)	1867	107	46.17	+	2.32	1.18e-16	1.06e-13
regulation of response to biotic stimulus (GO:0002831)	559	32	13.82	+	2.31	1.16e-05	0.0006
epithelium development (GO:0060429)	1213	69	30	+	2.3	1.03e-10	2.42e-08
response to bacterium (GO:0009617)	774	44	19.14	+	2.3	3.48e-07	3.06e-05
locomotion (GO:0040011)	352	20	8.7	+	2.3	0.000666	0.0177
inflammatory response (GO:0006954)	565	32	13.97	+	2.29	1.41e-05	0.00071
regulation of monoatomic ion transport (GO:0043269)	513	29	12.69	+	2.29	3.76e-05	0.00161
regulation of anatomical structure size (GO:0090066)	584	33	14.44	+	2.28	1.63e-05	0.000795
enzyme-linked receptor protein signaling pathway (GO:0007167)	603	34	14.91	+	2.28	1.17e-05	0.000605
regulation of vesicle-mediated transport (GO:0060627)	604	34	14.94	+	2.28	1.19e-05	0.000613
regulation of innate immune response (GO:0045088)	462	26	11.43	+	2.28	0.000104	0.0038
regulation of growth (GO:0040008)	658	37	16.27	+	2.27	4.36e-06	0.000259
eye development (GO:0001654)	411	23	10.16	+	2.26	0.000289	0.00885
defense response to other organism (GO:0098542)	1056	59	26.11	+	2.26	5.23e-09	7.86e-07
regulation of Wnt signaling pathway (GO:0030111)	323	18	7.99	+	2.25	0.00151	0.0348
regulation of protein phosphorylation (GO:0001932)	1024	57	25.32	+	2.25	1.12e-08	1.54e-06
visual system development (GO:0150063)	414	23	10.24	+	2.25	0.000315	0.00945
response to xenobiotic stimulus (GO:0009410)	343	19	8.48	+	2.24	0.00115	0.0276
regulation of defense response (GO:0031347)	832	46	20.58	+	2.24	4.96e-07	4.16e-05
regulation of phosphate metabolic process (GO:0019220)	1285	71	31.78	+	2.23	1.94e-10	4.5e-08
regulation of phosphorus metabolic process (GO:0051174)	1287	71	31.83	+	2.23	2.04e-10	4.67e-08
positive regulation of cell differentiation (GO:0045597)	997	55	24.66	+	2.23	2.72e-08	3.45e-06
positive regulation of gene expression (GO:0010628)	1269	70	31.38	+	2.23	2.85e-10	6.07e-08
neuron projection development (GO:0031175)	780	43	19.29	+	2.23	1.43e-06	0.000103
sensory system development (GO:0048880)	420	23	10.39	+	2.21	0.000375	0.0112
forebrain development (GO:0030900)	420	23	10.39	+	2.21	0.000375	0.0111
regulation of cellular component size (GO:0032535)	402	22	9.94	+	2.21	0.000511	0.0144
organic anion transport (GO:0015711)	367	20	9.08	+	2.2	0.000979	0.0243
regulation of apoptotic process (GO:0042981)	1605	87	39.69	+	2.19	3.91e-12	1.3e-09
epithelial cell differentiation (GO:0030855)	646	35	15.98	+	2.19	1.51e-05	0.000749
negative regulation of catalytic activity (GO:0043086)	574	31	14.19	+	2.18	5.29e-05	0.00217
defense response (GO:0006952)	1463	79	36.18	+	2.18	4.4e-11	1.09e-08
positive regulation of cell development (GO:0010720)	558	30	13.8	+	2.17	7.61e-05	0.00291
neuron development (GO:0048666)	956	51	23.64	+	2.16	2.99e-07	2.65e-05
regulation of supramolecular fiber organization (GO:1902903)	396	21	9.79	+	2.14	0.00145	0.0333
response to other organism (GO:0051707)	1398	74	34.57	+	2.14	5.86e-10	1.1e-07
response to external biotic stimulus (GO:0043207)	1400	74	34.62	+	2.14	6.09e-10	1.12e-07
regulation of programmed cell death (GO:0043067)	1651	87	40.83	+	2.13	1.55e-11	4.47e-09
negative regulation of gene expression (GO:0010629)	1064	56	26.31	+	2.13	1.3e-07	1.31e-05
sensory organ development (GO:0007423)	647	34	16	+	2.12	4.55e-05	0.0019
positive regulation of signal transduction (GO:0009967)	1658	87	41	+	2.12	1.82e-11	4.89e-09
regulation of plasma membrane bounded cell projection organization (GO:0120035)	765	40	18.92	+	2.11	8.53e-06	0.000463
positive regulation of developmental process (GO:0051094)	1517	79	37.52	+	2.11	2.89e-10	6.06e-08
regulation of proteolysis (GO:0030162)	731	38	18.08	+	2.1	1.66e-05	0.000804
response to abiotic stimulus (GO:0009628)	1002	52	24.78	+	2.1	5.71e-07	4.68e-05
leukocyte activation (GO:0045321)	694	36	17.16	+	2.1	3.02e-05	0.00137
response to external stimulus (GO:0009605)	1880	97	46.49	+	2.09	2.85e-12	1.04e-09
regulation of multicellular organismal development (GO:2000026)	1590	82	39.32	+	2.09	2.29e-10	5.17e-08
positive regulation of protein modification process (GO:0031401)	854	44	21.12	+	2.08	4.67e-06	0.000272
negative regulation of molecular function (GO:0044092)	894	46	22.11	+	2.08	2.74e-06	0.000176
positive regulation of nervous system development (GO:0051962)	389	20	9.62	+	2.08	0.00237	0.0483
positive regulation of immune system process (GO:0002684)	1090	56	26.96	+	2.08	2.17e-07	2.02e-05
regulation of nervous system development (GO:0051960)	584	30	14.44	+	2.08	0.000194	0.00635
response to biotic stimulus (GO:0009607)	1441	74	35.64	+	2.08	2.04e-09	3.35e-07
mononuclear cell differentiation (GO:1903131)	409	21	10.11	+	2.08	0.00178	0.0389
regulation of cell projection organization (GO:0031344)	780	40	19.29	+	2.07	1.6e-05	0.000784
defense response to symbiont (GO:0140546)	921	47	22.78	+	2.06	3.37e-06	0.000212
negative regulation of transport (GO:0051051)	490	25	12.12	+	2.06	0.000619	0.0166
regulation of protein modification process (GO:0031399)	1335	68	33.01	+	2.06	1.53e-08	2.04e-06
inorganic ion homeostasis (GO:0098771)	453	23	11.2	+	2.05	0.00112	0.0272
cell migration (GO:0016477)	967	49	23.91	+	2.05	2.11e-06	0.000142
regulation of multicellular organismal process (GO:0051239)	3237	164	80.05	+	2.05	1.42e-20	7.27e-17
multicellular organismal-level homeostasis (GO:0048871)	713	36	17.63	+	2.04	6.27e-05	0.00251
lymphocyte activation (GO:0046649)	557	28	13.77	+	2.03	0.000429	0.0124
neurogenesis (GO:0022008)	1473	74	36.43	+	2.03	5.33e-09	7.92e-07
cellular response to growth factor stimulus (GO:0071363)	438	22	10.83	+	2.03	0.00163	0.0363
regulation of molecular function (GO:0065009)	2250	113	55.64	+	2.03	1.56e-13	9.53e-11
biological process involved in interspecies interaction between organisms (GO:0044419)	1536	77	37.98	+	2.03	3.5e-09	5.47e-07
leukocyte differentiation (GO:0002521)	479	24	11.85	+	2.03	0.00141	0.0327
regulation of response to stress (GO:0080134)	1424	71	35.22	+	2.02	1.56e-08	2.05e-06
regulation of cell differentiation (GO:0045595)	1689	84	41.77	+	2.01	7.71e-10	1.39e-07
cytoskeleton organization (GO:0007010)	1207	60	29.85	+	2.01	2.72e-07	2.43e-05
animal organ development (GO:0048513)	2969	147	73.42	+	2	3.05e-17	3.59e-14
cell activation (GO:0001775)	789	39	19.51	+	2	5.25e-05	0.00217
regulation of catalytic activity (GO:0050790)	1566	77	38.73	+	1.99	8.43e-09	1.22e-06
positive regulation of cell communication (GO:0010647)	1885	92	46.62	+	1.97	2.64e-10	5.86e-08
positive regulation of signaling (GO:0023056)	1886	92	46.64	+	1.97	2.67e-10	5.77e-08
negative regulation of apoptotic process (GO:0043066)	985	48	24.36	+	1.97	7.75e-06	0.000424
neuron differentiation (GO:0030182)	1192	58	29.48	+	1.97	1.07e-06	8.01e-05
response to peptide (GO:1901652)	847	41	20.95	+	1.96	5.91e-05	0.00238
embryonic morphogenesis (GO:0048598)	643	31	15.9	+	1.95	0.000418	0.0122
regulation of cell development (GO:0060284)	959	46	23.72	+	1.94	2.51e-05	0.00116
response to endogenous stimulus (GO:0009719)	1252	60	30.96	+	1.94	1.19e-06	8.84e-05
response to lipid (GO:0033993)	734	35	18.15	+	1.93	0.000232	0.00738
response to cytokine (GO:0034097)	839	40	20.75	+	1.93	8.96e-05	0.00335
negative regulation of protein metabolic process (GO:0051248)	946	45	23.39	+	1.92	3.59e-05	0.00157
central nervous system development (GO:0007417)	947	45	23.42	+	1.92	3.62e-05	0.00158
regulation of neuron projection development (GO:0010975)	569	27	14.07	+	1.92	0.00138	0.0325
system development (GO:0048731)	3529	167	87.27	+	1.91	6.14e-18	1.04e-14
negative regulation of programmed cell death (GO:0043069)	1015	48	25.1	+	1.91	1.74e-05	0.000836
regulation of immune response (GO:0050776)	995	47	24.61	+	1.91	2.28e-05	0.00106
immune effector process (GO:0002252)	593	28	14.66	+	1.91	0.00112	0.0271
intracellular signaling cassette (GO:0141124)	764	36	18.89	+	1.91	0.000303	0.00921
head development (GO:0060322)	765	36	18.92	+	1.9	0.000305	0.00923
cell projection organization (GO:0030030)	1297	61	32.07	+	1.9	1.83e-06	0.000126
generation of neurons (GO:0048699)	1277	60	31.58	+	1.9	1.66e-06	0.000117
positive regulation of response to stimulus (GO:0048584)	2384	112	58.96	+	1.9	1.6e-11	4.38e-09
regulation of immune system process (GO:0002682)	1685	79	41.67	+	1.9	3.07e-08	3.8e-06
brain development (GO:0007420)	704	33	17.41	+	1.9	0.000466	0.0134
cell motility (GO:0048870)	1180	55	29.18	+	1.88	6.91e-06	0.000384
metal ion transport (GO:0030001)	623	29	15.41	+	1.88	0.00141	0.0327
regulation of developmental process (GO:0050793)	2645	123	65.41	+	1.88	2.75e-12	1.03e-09
cell differentiation (GO:0030154)	3868	179	95.65	+	1.87	1.8e-18	4.6e-15
cellular developmental process (GO:0048869)	3869	179	95.68	+	1.87	1.84e-18	4.02e-15
response to hormone (GO:0009725)	673	31	16.64	+	1.86	0.000917	0.0229
positive regulation of catalytic activity (GO:0043085)	891	41	22.03	+	1.86	0.000148	0.00507
regulation of hydrolase activity (GO:0051336)	848	39	20.97	+	1.86	0.000251	0.0079
regulation of intracellular signal transduction (GO:1902531)	1916	88	47.38	+	1.86	1.23e-08	1.67e-06
plasma membrane bounded cell projection organization (GO:0120036)	1242	57	30.71	+	1.86	7.42e-06	0.000408
regulation of transport (GO:0051049)	1831	84	45.28	+	1.86	3.79e-08	4.47e-06
cell surface receptor signaling pathway (GO:0007166)	1908	87	47.18	+	1.84	2.81e-08	3.53e-06
hemopoiesis (GO:0030097)	790	36	19.54	+	1.84	0.000416	0.0122
negative regulation of response to stimulus (GO:0048585)	1740	79	43.03	+	1.84	1.24e-07	1.26e-05
nervous system development (GO:0007399)	2121	96	52.45	+	1.83	5.98e-09	8.81e-07
cellular response to chemical stimulus (GO:0070887)	1845	83	45.63	+	1.82	1.05e-07	1.09e-05
regulation of protein metabolic process (GO:0051246)	2312	104	57.18	+	1.82	1.65e-09	2.85e-07
embryo development (GO:0009790)	1247	56	30.84	+	1.82	1.87e-05	0.000886
reproductive process (GO:0022414)	1566	70	38.73	+	1.81	1.68e-06	0.000118
multicellular organism development (GO:0007275)	4327	193	107.01	+	1.8	2.6e-18	4.97e-15
positive regulation of immune response (GO:0050778)	697	31	17.24	+	1.8	0.00172	0.0378
cellular response to endogenous stimulus (GO:0071495)	1014	45	25.08	+	1.79	0.000163	0.00553
cell development (GO:0048468)	2530	112	62.57	+	1.79	5.85e-10	1.11e-07
protein phosphorylation (GO:0006468)	678	30	16.77	+	1.79	0.00228	0.047
positive regulation of protein metabolic process (GO:0051247)	1316	58	32.54	+	1.78	2.05e-05	0.000963
apoptotic process (GO:0006915)	1025	45	25.35	+	1.78	0.000187	0.00617
regulation of secretion by cell (GO:1903530)	684	30	16.92	+	1.77	0.00245	0.0498
response to stress (GO:0006950)	3308	145	81.81	+	1.77	1.4e-12	5.96e-10
regulation of biological quality (GO:0065008)	3075	134	76.04	+	1.76	1.87e-11	4.85e-09
regulation of signal transduction (GO:0009966)	3059	133	75.65	+	1.76	2.65e-11	6.78e-09
immune response (GO:0006955)	1721	73	42.56	+	1.72	5.09e-06	0.000292
developmental process (GO:0032502)	5896	250	145.81	+	1.71	3.43e-22	2.63e-18
programmed cell death (GO:0012501)	1071	45	26.49	+	1.7	0.000541	0.015
anatomical structure development (GO:0048856)	5523	232	136.58	+	1.7	1.37e-19	5.26e-16
cell death (GO:0008219)	1072	45	26.51	+	1.7	0.000546	0.0151
negative regulation of signaling (GO:0023057)	1477	62	36.53	+	1.7	4.04e-05	0.00172
negative regulation of macromolecule biosynthetic process (GO:0010558)	2098	88	51.88	+	1.7	8.35e-07	6.56e-05
negative regulation of cell communication (GO:0010648)	1480	62	36.6	+	1.69	5.69e-05	0.00232
regulation of localization (GO:0032879)	2246	94	55.54	+	1.69	3.97e-07	3.44e-05
response to oxygen-containing compound (GO:1901700)	1435	60	35.49	+	1.69	6.6e-05	0.0026
positive regulation of molecular function (GO:0044093)	1246	52	30.81	+	1.69	0.000222	0.00711
positive regulation of cellular component organization (GO:0051130)	1270	53	31.41	+	1.69	0.00018	0.00602
embryo development ending in birth or egg hatching (GO:0009792)	864	36	21.37	+	1.68	0.00234	0.0479
negative regulation of cellular metabolic process (GO:0031324)	2501	104	61.85	+	1.68	1.04e-07	1.08e-05
negative regulation of macromolecule metabolic process (GO:0010605)	2767	115	68.43	+	1.68	1.34e-08	1.81e-06
regulation of response to stimulus (GO:0048583)	4115	171	101.76	+	1.68	5.38e-13	2.66e-10
positive regulation of macromolecule biosynthetic process (GO:0010557)	2553	106	63.14	+	1.68	6.55e-08	7.21e-06
negative regulation of signal transduction (GO:0009968)	1354	56	33.48	+	1.67	0.000185	0.00615
immune system process (GO:0002376)	2492	103	61.63	+	1.67	1.47e-07	1.44e-05
positive regulation of cellular metabolic process (GO:0031325)	3211	132	79.41	+	1.66	1.68e-09	2.85e-07
negative regulation of cellular biosynthetic process (GO:0031327)	2145	88	53.05	+	1.66	2.27e-06	0.000151
cellular response to oxygen-containing compound (GO:1901701)	1001	41	24.75	+	1.66	0.00163	0.0363
regulation of cellular component biogenesis (GO:0044087)	1075	44	26.58	+	1.66	0.00115	0.0276
negative regulation of biosynthetic process (GO:0009890)	2181	89	53.94	+	1.65	1.99e-06	0.000135
positive regulation of cellular biosynthetic process (GO:0031328)	2627	107	64.97	+	1.65	1.43e-07	1.42e-05
positive regulation of biosynthetic process (GO:0009891)	2679	109	66.25	+	1.65	1.22e-07	1.24e-05
regulation of signaling (GO:0023051)	3544	144	87.64	+	1.64	5.42e-10	1.05e-07
negative regulation of metabolic process (GO:0009892)	3003	122	74.26	+	1.64	1.92e-08	2.52e-06
regulation of cell communication (GO:0010646)	3545	144	87.67	+	1.64	5.45e-10	1.04e-07
homeostatic process (GO:0042592)	1552	63	38.38	+	1.64	0.000119	0.00427
negative regulation of cellular process (GO:0048523)	4998	191	123.6	+	1.55	3.06e-11	7.69e-09
negative regulation of biological process (GO:0048519)	5527	211	136.68	+	1.54	1.04e-12	4.83e-10
regulation of cellular component organization (GO:0051128)	2612	99	64.59	+	1.53	1.53e-05	0.000756
regulation of gene expression (GO:0010468)	4741	179	117.24	+	1.53	4.84e-10	9.63e-08
positive regulation of macromolecule metabolic process (GO:0010604)	3423	129	84.65	+	1.52	5.53e-07	4.58e-05
positive regulation of metabolic process (GO:0009893)	3773	142	93.31	+	1.52	9.77e-08	1.03e-05
regulation of cellular metabolic process (GO:0031323)	5768	217	142.64	+	1.52	2.06e-12	8.08e-10
regulation of macromolecule biosynthetic process (GO:0010556)	4868	182	120.38	+	1.51	7.11e-10	1.3e-07
regulation of macromolecule metabolic process (GO:0060255)	6031	225	149.15	+	1.51	1.44e-12	5.96e-10
positive regulation of cellular process (GO:0048522)	5836	217	144.32	+	1.5	7.27e-12	2.18e-09
multicellular organismal process (GO:0032501)	7320	269	181.02	+	1.49	3.32e-15	2.82e-12
response to chemical (GO:0042221)	3794	139	93.82	+	1.48	8.8e-07	6.77e-05
regulation of cellular biosynthetic process (GO:0031326)	4984	182	123.25	+	1.48	5.01e-09	7.59e-07
regulation of biosynthetic process (GO:0009889)	5069	185	125.36	+	1.48	4.33e-09	6.63e-07
positive regulation of biological process (GO:0048518)	6412	234	158.57	+	1.48	3.75e-12	1.28e-09
regulation of metabolic process (GO:0019222)	6551	238	162	+	1.47	2.69e-12	1.03e-09
regulation of primary metabolic process (GO:0080090)	5571	201	137.77	+	1.46	1.18e-09	2.07e-07
regulation of DNA-templated transcription (GO:0006355)	3162	108	78.2	+	1.38	0.0004	0.0118
regulation of RNA biosynthetic process (GO:2001141)	3173	108	78.47	+	1.38	0.000512	0.0144
regulation of RNA metabolic process (GO:0051252)	3440	112	85.07	+	1.32	0.00183	0.0392
cellular component organization (GO:0016043)	5525	179	136.63	+	1.31	3.77e-05	0.00161
cellular component organization or biogenesis (GO:0071840)	5738	180	141.9	+	1.27	0.000241	0.00763
biological regulation (GO:0065007)	12671	391	313.35	+	1.25	2.93e-12	1.04e-09
regulation of biological process (GO:0050789)	12257	377	303.11	+	1.24	4.66e-11	1.13e-08
response to stimulus (GO:0050896)	8826	268	218.27	+	1.23	1.29e-05	0.000654
regulation of cellular process (GO:0050794)	11589	345	286.59	+	1.2	2.98e-07	2.66e-05
sensory perception (GO:0007600)	1672	19	41.35	-	0.46	7.65e-05	0.00291
G protein-coupled receptor signaling pathway (GO:0007186)	1916	17	47.38	-	0.36	1.87e-07	1.77e-05
detection of stimulus (GO:0051606)	771	6	19.07	-	0.31	0.000816	0.0207
RNA processing (GO:0006396)	811	6	20.06	-	0.3	0.000313	0.00943
detection of stimulus involved in sensory perception (GO:0050906)	675	2	16.69	-	0.12	1.21e-05	0.000616
mRNA processing (GO:0006397)	436	1	10.78	-	0.09	0.000443	0.0128
detection of chemical stimulus (GO:0009593)	614	1	15.18	-	0.07	4.65e-06	0.000272
detection of chemical stimulus involved in sensory perception of smell (GO:0050911)	522	0	12.91	-	< 0.01	4.46e-06	0.000262
detection of chemical stimulus involved in sensory perception (GO:0050907)	583	0	14.42	-	< 0.01	9.06e-07	6.94e-05
sensory perception of smell (GO:0007608)	1156	0	28.59	-	< 0.01	2.74e-13	1.56e-10
sensory perception of chemical stimulus (GO:0007606)	1256	0	31.06	-	< 0.01	1.4e-14	1.13e-11

## Sheet: HMGN2-KO-specific upreg.
Table S4. Gene ontology analysis of differentially expressed genes
Analysis Type:	PANTHER Overrepresentation Test (Released 20240807)
Annotation Version and Release Date:	GO Ontology database DOI: 10.5281/zenodo.12173881 Released 2024-06-17
Analyzed List:	upload_1 (Mus musculus)
Reference List:	Mus musculus (all genes in database)
Test Type:	FISHER
Correction:	FDR
GO biological process complete	Mus musculus - REFLIST (21836)	upload_1 (85)	upload_1 (expected)	upload_1 (over/under)	upload_1 (fold Enrichment)	upload_1 (raw P-value)	upload_1 (FDR)
endodermal cell fate determination (GO:0007493)	2	2	0.01	+	> 100	1.5e-05	0.0109
positive regulation of aldosterone secretion (GO:2000860)	3	2	0.01	+	> 100	4.48e-05	0.0186
positive regulation of mineralocorticoid secretion (GO:2000857)	3	2	0.01	+	> 100	4.48e-05	0.0181
positive regulation of aldosterone biosynthetic process (GO:0032349)	3	2	0.01	+	> 100	4.48e-05	0.0176
positive regulation of aldosterone metabolic process (GO:0032346)	3	2	0.01	+	> 100	4.48e-05	0.0172
endocardial cell differentiation (GO:0060956)	6	3	0.02	+	> 100	1.13e-06	0.00216
endocardium formation (GO:0060214)	4	2	0.02	+	> 100	8.94e-05	0.024
protein localization to secretory granule (GO:0033366)	4	2	0.02	+	> 100	8.94e-05	0.0236
stem cell fate specification (GO:0048866)	5	2	0.02	+	> 100	0.000149	0.0321
cardiac endothelial cell differentiation (GO:0003348)	8	3	0.03	+	96.34	3.14e-06	0.00401
bronchiole development (GO:0060435)	6	2	0.02	+	85.63	0.000222	0.0415
endodermal cell fate specification (GO:0001714)	6	2	0.02	+	85.63	0.000222	0.041
retinal blood vessel morphogenesis (GO:0061304)	6	2	0.02	+	85.63	0.000222	0.0406
lung growth (GO:0060437)	7	2	0.03	+	73.4	0.000311	0.0511
regulation of aldosterone secretion (GO:2000858)	7	2	0.03	+	73.4	0.000311	0.0506
regulation of mineralocorticoid secretion (GO:2000855)	7	2	0.03	+	73.4	0.000311	0.0501
endocardium morphogenesis (GO:0003160)	7	2	0.03	+	73.4	0.000311	0.0495
endodermal cell fate commitment (GO:0001711)	13	3	0.05	+	59.28	1.58e-05	0.011
endocardium development (GO:0003157)	13	3	0.05	+	59.28	1.58e-05	0.0105
lung secretory cell differentiation (GO:0061140)	14	3	0.05	+	55.05	2.01e-05	0.0118
embryonic digestive tract morphogenesis (GO:0048557)	20	4	0.08	+	51.38	9.88e-07	0.00216
regulation of corticosteroid hormone secretion (GO:2000846)	20	3	0.08	+	38.53	6.19e-05	0.0202
male genitalia development (GO:0030539)	22	3	0.09	+	35.03	8.31e-05	0.024
retina vasculature development in camera-type eye (GO:0061298)	22	3	0.09	+	35.03	8.31e-05	0.0236
endoderm formation (GO:0001706)	40	5	0.16	+	32.11	4.69e-07	0.0018
enteroendocrine cell differentiation (GO:0035883)	32	4	0.12	+	32.11	7.08e-06	0.00834
embryonic digestive tract development (GO:0048566)	33	4	0.13	+	31.14	8.03e-06	0.0082
intestinal epithelial cell differentiation (GO:0060575)	25	3	0.1	+	30.83	0.000123	0.0295
cell fate commitment involved in formation of primary germ layer (GO:0060795)	26	3	0.1	+	29.64	0.000139	0.0313
signal transduction involved in regulation of gene expression (GO:0023019)	27	3	0.11	+	28.54	0.000156	0.0327
regulation of steroid hormone secretion (GO:2000831)	29	3	0.11	+	26.58	0.000193	0.039
endodermal cell differentiation (GO:0035987)	29	3	0.11	+	26.58	0.000193	0.0385
regulation of cardiocyte differentiation (GO:1905207)	29	3	0.11	+	26.58	0.000193	0.038
positive regulation of cardiac muscle cell proliferation (GO:0060045)	30	3	0.12	+	25.69	0.000214	0.0415
regulation of hormone biosynthetic process (GO:0046885)	30	3	0.12	+	25.69	0.000214	0.041
multicellular organismal-level iron ion homeostasis (GO:0060586)	30	3	0.12	+	25.69	0.000214	0.0405
positive regulation of alcohol biosynthetic process (GO:1902932)	31	3	0.12	+	24.86	0.000236	0.0426
endocrine pancreas development (GO:0031018)	43	4	0.17	+	23.9	2.35e-05	0.012
digestive tract morphogenesis (GO:0048546)	54	5	0.21	+	23.79	2.16e-06	0.00301
epithelial tube branching involved in lung morphogenesis (GO:0060441)	34	3	0.13	+	22.67	0.000312	0.0488
genitalia development (GO:0048806)	50	4	0.19	+	20.55	4.3e-05	0.0183
regulation of alcohol biosynthetic process (GO:1902930)	53	4	0.21	+	19.39	5.41e-05	0.0184
glandular epithelial cell differentiation (GO:0002067)	71	5	0.28	+	18.09	8.44e-06	0.00808
regulation of endocrine process (GO:0044060)	58	4	0.23	+	17.72	7.73e-05	0.0232
endoderm development (GO:0007492)	76	5	0.3	+	16.9	1.18e-05	0.00951
regulation of SMAD protein signal transduction (GO:0060390)	62	4	0.24	+	16.57	0.0001	0.0256
pancreas development (GO:0031016)	79	5	0.31	+	16.26	1.43e-05	0.0109
lung morphogenesis (GO:0060425)	66	4	0.26	+	15.57	0.000128	0.0293
digestive tract development (GO:0048565)	127	7	0.49	+	14.16	6.46e-07	0.00198
endocrine system development (GO:0035270)	133	7	0.52	+	13.52	8.82e-07	0.00225
digestive system development (GO:0055123)	140	7	0.54	+	12.84	1.25e-06	0.00212
metanephros development (GO:0001656)	81	4	0.32	+	12.69	0.000283	0.0477
formation of primary germ layer (GO:0001704)	104	5	0.4	+	12.35	5.39e-05	0.0192
positive regulation of transmembrane receptor protein serine/threonine kinase signaling pathway (GO:0090100)	104	5	0.4	+	12.35	5.39e-05	0.0188
regulation of BMP signaling pathway (GO:0030510)	105	5	0.41	+	12.23	5.65e-05	0.0188
columnar/cuboidal epithelial cell differentiation (GO:0002065)	129	6	0.5	+	11.95	1.13e-05	0.00961
cardiocyte differentiation (GO:0035051)	147	6	0.57	+	10.49	2.37e-05	0.0117
skin epidermis development (GO:0098773)	151	5	0.59	+	8.51	0.000311	0.0491
cell fate commitment (GO:0045165)	279	9	1.09	+	8.29	1.41e-06	0.00215
regulation of transmembrane receptor protein serine/threonine kinase signaling pathway (GO:0090092)	264	8	1.03	+	7.78	8.85e-06	0.00797
anterior/posterior pattern specification (GO:0009952)	235	7	0.91	+	7.65	3.7e-05	0.0167
lung development (GO:0030324)	230	6	0.9	+	6.7	0.00028	0.0481
respiratory tube development (GO:0030323)	233	6	0.91	+	6.62	0.0003	0.0499
sex differentiation (GO:0007548)	294	7	1.14	+	6.12	0.00015	0.032
epithelial cell differentiation (GO:0030855)	646	15	2.51	+	5.97	2.62e-08	0.000401
cellular response to growth factor stimulus (GO:0071363)	438	9	1.7	+	5.28	5.18e-05	0.0189
response to growth factor (GO:0070848)	456	9	1.78	+	5.07	7.06e-05	0.0225
blood vessel morphogenesis (GO:0048514)	460	9	1.79	+	5.03	7.55e-05	0.0231
cell-cell adhesion (GO:0098609)	467	9	1.82	+	4.95	8.47e-05	0.0236
morphogenesis of an epithelium (GO:0002009)	532	10	2.07	+	4.83	4.12e-05	0.018
tissue morphogenesis (GO:0048729)	644	12	2.51	+	4.79	7.2e-06	0.00788
regionalization (GO:0003002)	432	8	1.68	+	4.76	0.00028	0.0476
enzyme-linked receptor protein signaling pathway (GO:0007167)	603	11	2.35	+	4.69	2.18e-05	0.0119
blood vessel development (GO:0001568)	577	10	2.25	+	4.45	8.11e-05	0.0239
positive regulation of MAPK cascade (GO:0043410)	520	9	2.02	+	4.45	0.00019	0.0393
epithelium development (GO:0060429)	1213	20	4.72	+	4.24	2.96e-08	0.000227
in utero embryonic development (GO:0001701)	546	9	2.13	+	4.23	0.000273	0.0475
vasculature development (GO:0001944)	607	10	2.36	+	4.23	0.000123	0.0299
tube morphogenesis (GO:0035239)	759	12	2.95	+	4.06	3.66e-05	0.017
chordate embryonic development (GO:0043009)	847	12	3.3	+	3.64	0.000105	0.0263
embryo development ending in birth or egg hatching (GO:0009792)	864	12	3.36	+	3.57	0.000126	0.0297
negative regulation of transcription by RNA polymerase II (GO:0000122)	951	13	3.7	+	3.51	7.53e-05	0.0235
circulatory system development (GO:0072359)	986	13	3.84	+	3.39	0.000108	0.0268
negative regulation of DNA-templated transcription (GO:0045892)	1232	16	4.8	+	3.34	1.88e-05	0.0115
tube development (GO:0035295)	1002	13	3.9	+	3.33	0.000127	0.0295
tissue development (GO:0009888)	1861	24	7.24	+	3.31	1e-07	0.000512
negative regulation of RNA biosynthetic process (GO:1902679)	1241	16	4.83	+	3.31	2.06e-05	0.0117
positive regulation of intracellular signal transduction (GO:1902533)	1157	14	4.5	+	3.11	0.000142	0.0315
embryo development (GO:0009790)	1247	15	4.85	+	3.09	8.51e-05	0.0233
negative regulation of RNA metabolic process (GO:0051253)	1337	16	5.2	+	3.07	5.07e-05	0.0189
positive regulation of developmental process (GO:0051094)	1517	18	5.91	+	3.05	1.77e-05	0.0113
positive regulation of transcription by RNA polymerase II (GO:0045944)	1265	15	4.92	+	3.05	9.98e-05	0.0259
negative regulation of nucleobase-containing compound metabolic process (GO:0045934)	1465	16	5.7	+	2.81	0.000148	0.0324
cell surface receptor signaling pathway (GO:0007166)	1908	20	7.43	+	2.69	3.34e-05	0.016
positive regulation of signal transduction (GO:0009967)	1658	17	6.45	+	2.63	0.000191	0.039
anatomical structure morphogenesis (GO:0009653)	2351	21	9.15	+	2.29	0.000267	0.0469
regulation of multicellular organismal process (GO:0051239)	3237	28	12.6	+	2.22	2.26e-05	0.0119
anatomical structure development (GO:0048856)	5523	37	21.5	+	1.72	0.000242	0.0432

## Sheet: HMGN2-KO-specific downreg.
Table S4. Gene ontology analysis of differentially expressed genes
Analysis Type:	PANTHER Overrepresentation Test (Released 20240807)
Annotation Version and Release Date:	GO Ontology database DOI: 10.5281/zenodo.12173881 Released 2024-06-17
Analyzed List:	upload_1 (Mus musculus)
Reference List:	Mus musculus (all genes in database)
Test Type:	FISHER
Correction:	FDR
GO biological process complete	Mus musculus - REFLIST (21836)	upload_1 (552)	upload_1 (expected)	upload_1 (over/under)	upload_1 (fold Enrichment)	upload_1 (raw P-value)	upload_1 (FDR)
phospholipid transfer to membrane (GO:0006649)	2	2	0.05	+	39.56	0.000638	0.0192
negative regulation of smooth muscle cell-matrix adhesion (GO:2000098)	2	2	0.05	+	39.56	0.000638	0.0191
negative regulation of cardiac epithelial to mesenchymal transition (GO:0062044)	2	2	0.05	+	39.56	0.000638	0.0191
mercury ion transport (GO:0015694)	2	2	0.05	+	39.56	0.000638	0.019
cell proliferation involved in embryonic placenta development (GO:0060722)	2	2	0.05	+	39.56	0.000638	0.019
spongiotrophoblast cell proliferation (GO:0060720)	2	2	0.05	+	39.56	0.000638	0.019
negative regulation of dendritic cell antigen processing and presentation (GO:0002605)	3	2	0.08	+	26.37	0.00188	0.0446
cellular detoxification of metal ion (GO:0140961)	3	2	0.08	+	26.37	0.00188	0.0446
spongiotrophoblast layer developmental growth (GO:0090214)	3	2	0.08	+	26.37	0.00188	0.0445
cellular detoxification of cadmium ion (GO:0098849)	3	2	0.08	+	26.37	0.00188	0.0444
detoxification of mercury ion (GO:0050787)	3	2	0.08	+	26.37	0.00188	0.0443
ceramide translocation (GO:0099040)	3	2	0.08	+	26.37	0.00188	0.0443
neuromuscular junction development, skeletal muscle fiber (GO:0098529)	3	2	0.08	+	26.37	0.00188	0.0442
regulation of epithelium regeneration (GO:1905041)	3	2	0.08	+	26.37	0.00188	0.0441
regulation of smooth muscle cell-matrix adhesion (GO:2000097)	5	3	0.13	+	23.73	0.000155	0.0062
osteoclast fusion (GO:0072675)	7	4	0.18	+	22.6	1.33e-05	0.000806
regulation of axon diameter (GO:0031133)	6	3	0.15	+	19.78	0.000304	0.0106
negative regulation of T-helper 2 cell differentiation (GO:0045629)	7	3	0.18	+	16.95	0.000521	0.0164
cytolysis in another organism (GO:0051715)	7	3	0.18	+	16.95	0.000521	0.0164
multinuclear osteoclast differentiation (GO:0072674)	10	4	0.25	+	15.82	7.51e-05	0.0035
positive regulation of pyroptotic inflammatory response (GO:0140639)	8	3	0.2	+	14.83	0.000818	0.0234
xenobiotic transport across blood-brain barrier (GO:1990962)	8	3	0.2	+	14.83	0.000818	0.0233
negative regulation of tubulin deacetylation (GO:1904428)	8	3	0.2	+	14.83	0.000818	0.0233
negative regulation of plasminogen activation (GO:0010757)	8	3	0.2	+	14.83	0.000818	0.0233
cytolysis (GO:0019835)	8	3	0.2	+	14.83	0.000818	0.0232
siRNA-mediated heterochromatin formation (GO:0141194)	11	4	0.28	+	14.38	0.000116	0.00501
siRNA-mediated retrotransposon silencing by heterochromatin formation (GO:0141007)	11	4	0.28	+	14.38	0.000116	0.00499
neuron projection extension involved in neuron projection guidance (GO:1902284)	11	4	0.28	+	14.38	0.000116	0.00498
axon extension involved in axon guidance (GO:0048846)	11	4	0.28	+	14.38	0.000116	0.00497
bleb assembly (GO:0032060)	11	4	0.28	+	14.38	0.000116	0.00495
positive regulation of monocyte differentiation (GO:0045657)	9	3	0.23	+	13.19	0.0012	0.0318
negative regulation of cardiocyte differentiation (GO:1905208)	12	4	0.3	+	13.19	0.00017	0.00665
microglial cell proliferation (GO:0061518)	9	3	0.23	+	13.19	0.0012	0.0318
macrophage proliferation (GO:0061517)	9	3	0.23	+	13.19	0.0012	0.0317
pharyngeal arch artery morphogenesis (GO:0061626)	13	4	0.33	+	12.17	0.000241	0.00883
regulation of dendritic cell antigen processing and presentation (GO:0002604)	10	3	0.25	+	11.87	0.00169	0.0415
negative regulation of fibrinolysis (GO:0051918)	10	3	0.25	+	11.87	0.00169	0.0414
positive regulation of myeloid cell apoptotic process (GO:0033034)	10	3	0.25	+	11.87	0.00169	0.0413
negative regulation of axon extension involved in axon guidance (GO:0048843)	10	3	0.25	+	11.87	0.00169	0.0413
norepinephrine biosynthetic process (GO:0042421)	10	3	0.25	+	11.87	0.00169	0.0412
regulation of gap junction assembly (GO:1903596)	10	3	0.25	+	11.87	0.00169	0.0411
membranous septum morphogenesis (GO:0003149)	10	3	0.25	+	11.87	0.00169	0.0411
neuronal ion channel clustering (GO:0045161)	14	4	0.35	+	11.3	0.00033	0.0114
regulation of cell projection size (GO:0032536)	14	4	0.35	+	11.3	0.00033	0.0114
prostaglandin transport (GO:0015732)	14	4	0.35	+	11.3	0.00033	0.0114
retrotransposon silencing by heterochromatin formation (GO:0141005)	19	5	0.48	+	10.41	8.79e-05	0.00397
negative regulation of fibroblast growth factor receptor signaling pathway (GO:0040037)	20	5	0.51	+	9.89	0.000115	0.00499
piRNA processing (GO:0034587)	20	5	0.51	+	9.89	0.000115	0.00498
regulation of axon extension involved in axon guidance (GO:0048841)	16	4	0.4	+	9.89	0.000577	0.0176
positive regulation of T cell apoptotic process (GO:0070234)	16	4	0.4	+	9.89	0.000577	0.0176
regulation of extracellular matrix disassembly (GO:0010715)	16	4	0.4	+	9.89	0.000577	0.0176
cell differentiation involved in embryonic placenta development (GO:0060706)	32	7	0.81	+	8.65	1.23e-05	0.000756
regulation of vascular endothelial growth factor receptor signaling pathway (GO:0030947)	33	7	0.83	+	8.39	1.53e-05	0.000896
preganglionic parasympathetic fiber development (GO:0021783)	19	4	0.48	+	8.33	0.00116	0.0308
regulation of natural killer cell differentiation (GO:0032823)	19	4	0.48	+	8.33	0.00116	0.0307
regulatory ncRNA-mediated heterochromatin formation (GO:0031048)	19	4	0.48	+	8.33	0.00116	0.0307
catechol-containing compound biosynthetic process (GO:0009713)	24	5	0.61	+	8.24	0.000289	0.0102
catecholamine biosynthetic process (GO:0042423)	24	5	0.61	+	8.24	0.000289	0.0102
regulation of cardiocyte differentiation (GO:1905207)	29	6	0.73	+	8.18	7.35e-05	0.00343
hepatocyte apoptotic process (GO:0097284)	20	4	0.51	+	7.91	0.00142	0.0358
toll-like receptor 3 signaling pathway (GO:0034138)	21	4	0.53	+	7.53	0.00172	0.0416
regulation of antigen processing and presentation (GO:0002577)	21	4	0.53	+	7.53	0.00172	0.0416
anatomical structure arrangement (GO:0048532)	21	4	0.53	+	7.53	0.00172	0.0415
positive regulation of lymphocyte apoptotic process (GO:0070230)	21	4	0.53	+	7.53	0.00172	0.0414
positive regulation of T cell migration (GO:2000406)	37	7	0.94	+	7.48	3.38e-05	0.00181
retrotransposon silencing (GO:0010526)	32	6	0.81	+	7.42	0.000131	0.00549
secondary palate development (GO:0062009)	27	5	0.68	+	7.33	0.000516	0.0163
positive regulation of leukocyte apoptotic process (GO:2000108)	33	6	0.83	+	7.19	0.000157	0.00626
regulation of macrophage differentiation (GO:0045649)	22	4	0.56	+	7.19	0.00206	0.0473
positive regulation of monocyte chemotaxis (GO:0090026)	22	4	0.56	+	7.19	0.00206	0.0472
parasympathetic nervous system development (GO:0048486)	22	4	0.56	+	7.19	0.00206	0.0472
basement membrane organization (GO:0071711)	34	6	0.86	+	6.98	0.000187	0.00727
pharyngeal system development (GO:0060037)	34	6	0.86	+	6.98	0.000187	0.00725
regulation of T cell migration (GO:2000404)	51	9	1.29	+	6.98	4.67e-06	0.000331
response to protozoan (GO:0001562)	46	8	1.16	+	6.88	1.77e-05	0.00103
regulation of fibroblast growth factor receptor signaling pathway (GO:0040036)	35	6	0.88	+	6.78	0.000221	0.00821
collagen fibril organization (GO:0030199)	59	10	1.49	+	6.7	2.03e-06	0.00016
blastoderm segmentation (GO:0007350)	30	5	0.76	+	6.59	0.000856	0.024
central nervous system myelination (GO:0022010)	30	5	0.76	+	6.59	0.000856	0.024
dopaminergic neuron differentiation (GO:0071542)	42	7	1.06	+	6.59	7.95e-05	0.00365
cellular response to external stimulus (GO:0071496)	36	6	0.91	+	6.59	0.000259	0.00942
positive regulation of focal adhesion assembly (GO:0051894)	30	5	0.76	+	6.59	0.000856	0.0239
cellular response to mechanical stimulus (GO:0071260)	36	6	0.91	+	6.59	0.000259	0.0094
icosanoid secretion (GO:0032309)	30	5	0.76	+	6.59	0.000856	0.0239
axon ensheathment in central nervous system (GO:0032291)	30	5	0.76	+	6.59	0.000856	0.0238
defense response to protozoan (GO:0042832)	42	7	1.06	+	6.59	7.95e-05	0.00364
positive regulation of lymphocyte migration (GO:2000403)	43	7	1.09	+	6.44	9.29e-05	0.00416
negative regulation of smooth muscle cell migration (GO:0014912)	37	6	0.94	+	6.41	0.000303	0.0106
regulation of monocyte chemotactic protein-1 production (GO:0071637)	31	5	0.78	+	6.38	0.001	0.0271
surfactant homeostasis (GO:0043129)	31	5	0.78	+	6.38	0.001	0.0271
icosanoid transport (GO:0071715)	44	7	1.11	+	6.29	0.000108	0.00473
sarcomere organization (GO:0045214)	45	7	1.14	+	6.15	0.000125	0.00529
cell-cell fusion (GO:0140253)	39	6	0.99	+	6.09	0.000408	0.0135
syncytium formation by plasma membrane fusion (GO:0000768)	39	6	0.99	+	6.09	0.000408	0.0135
insulin-like growth factor receptor signaling pathway (GO:0048009)	33	5	0.83	+	5.99	0.00134	0.0347
extracellular matrix assembly (GO:0085029)	33	5	0.83	+	5.99	0.00134	0.0346
negative regulation of cartilage development (GO:0061037)	33	5	0.83	+	5.99	0.00134	0.0345
blood vessel endothelial cell migration (GO:0043534)	40	6	1.01	+	5.93	0.000469	0.0153
response to cadmium ion (GO:0046686)	40	6	1.01	+	5.93	0.000469	0.0153
negative regulation of vascular associated smooth muscle cell proliferation (GO:1904706)	34	5	0.86	+	5.82	0.00154	0.0386
regulation of macrophage chemotaxis (GO:0010758)	34	5	0.86	+	5.82	0.00154	0.0386
myofibril assembly (GO:0030239)	68	10	1.72	+	5.82	7.66e-06	0.000503
syncytium formation (GO:0006949)	41	6	1.04	+	5.79	0.000538	0.0169
branching involved in blood vessel morphogenesis (GO:0001569)	41	6	1.04	+	5.79	0.000538	0.0168
brown fat cell differentiation (GO:0050873)	41	6	1.04	+	5.79	0.000538	0.0168
keratinocyte proliferation (GO:0043616)	35	5	0.88	+	5.65	0.00176	0.0421
striated muscle cell development (GO:0055002)	70	10	1.77	+	5.65	9.98e-06	0.000627
positive regulation of cell-substrate junction organization (GO:0150117)	35	5	0.88	+	5.65	0.00176	0.042
regulation of extrinsic apoptotic signaling pathway via death domain receptors (GO:1902041)	49	7	1.24	+	5.65	0.000217	0.00814
neuron recognition (GO:0008038)	50	7	1.26	+	5.54	0.000247	0.00902
regulation of kidney development (GO:0090183)	36	5	0.91	+	5.49	0.002	0.0463
regulation of calcium ion import (GO:0090279)	51	7	1.29	+	5.43	0.00028	0.01
regulation of lymphocyte migration (GO:2000401)	66	9	1.67	+	5.39	4.06e-05	0.00211
regulation of macrophage cytokine production (GO:0010935)	44	6	1.11	+	5.39	0.000793	0.0228
positive regulation of mononuclear cell migration (GO:0071677)	97	13	2.45	+	5.3	1e-06	8.62e-05
ureteric bud morphogenesis (GO:0060675)	60	8	1.52	+	5.27	0.000128	0.00537
mesonephric tubule morphogenesis (GO:0072171)	61	8	1.54	+	5.19	0.000144	0.00589
sprouting angiogenesis (GO:0002040)	61	8	1.54	+	5.19	0.000144	0.00587
cellular response to interferon-beta (GO:0035458)	62	8	1.57	+	5.1	0.000161	0.00637
response to interferon-beta (GO:0035456)	71	9	1.79	+	5.01	7.3e-05	0.00342
head morphogenesis (GO:0060323)	48	6	1.21	+	4.94	0.00127	0.033
cellular response to interleukin-1 (GO:0071347)	56	7	1.42	+	4.94	0.000504	0.016
positive regulation of cell-matrix adhesion (GO:0001954)	65	8	1.64	+	4.87	0.000226	0.00832
positive regulation of calcium-mediated signaling (GO:0050850)	57	7	1.44	+	4.86	0.000562	0.0172
regulation of actin filament-based movement (GO:1903115)	49	6	1.24	+	4.84	0.00141	0.0358
oligodendrocyte development (GO:0014003)	49	6	1.24	+	4.84	0.00141	0.0357
regulation of calcium-mediated signaling (GO:0050848)	98	12	2.48	+	4.84	6.81e-06	0.00045
positive regulation of G1/S transition of mitotic cell cycle (GO:1900087)	49	6	1.24	+	4.84	0.00141	0.0357
regulation of smooth muscle cell migration (GO:0014910)	107	13	2.7	+	4.81	3.09e-06	0.000231
regulation of T cell apoptotic process (GO:0070232)	50	6	1.26	+	4.75	0.00157	0.0391
phospholipid catabolic process (GO:0009395)	50	6	1.26	+	4.75	0.00157	0.0391
positive regulation of leukocyte chemotaxis (GO:0002690)	100	12	2.53	+	4.75	8.41e-06	0.000541
negative regulation of immune effector process (GO:0002698)	142	17	3.59	+	4.74	1.2e-07	1.34e-05
mammary gland morphogenesis (GO:0060443)	59	7	1.49	+	4.69	0.000695	0.0203
negative regulation of gliogenesis (GO:0014014)	59	7	1.49	+	4.69	0.000695	0.0203
renal tubule development (GO:0061326)	93	11	2.35	+	4.68	2.29e-05	0.00128
axon extension (GO:0048675)	51	6	1.29	+	4.65	0.00174	0.042
regulation of granulocyte chemotaxis (GO:0071622)	60	7	1.52	+	4.62	0.000769	0.0222
nephron tubule development (GO:0072080)	86	10	2.17	+	4.6	6.21e-05	0.00299
positive regulation of chemokine production (GO:0032722)	86	10	2.17	+	4.6	6.21e-05	0.00298
trabecula morphogenesis (GO:0061383)	52	6	1.31	+	4.56	0.00193	0.0448
negative regulation of cell-substrate adhesion (GO:0010812)	61	7	1.54	+	4.54	0.00085	0.0239
tissue regeneration (GO:0042246)	61	7	1.54	+	4.54	0.00085	0.0239
response to interleukin-1 (GO:0070555)	70	8	1.77	+	4.52	0.000378	0.0126
outflow tract morphogenesis (GO:0003151)	88	10	2.22	+	4.5	7.57e-05	0.00351
actomyosin structure organization (GO:0031032)	124	14	3.13	+	4.47	3.14e-06	0.000234
negative regulation of lymphocyte mediated immunity (GO:0002707)	62	7	1.57	+	4.47	0.000938	0.0257
regulation of mononuclear cell migration (GO:0071675)	142	16	3.59	+	4.46	6.46e-07	5.79e-05
nephron tubule morphogenesis (GO:0072078)	72	8	1.82	+	4.4	0.000458	0.015
face development (GO:0060324)	63	7	1.59	+	4.4	0.00103	0.0278
epithelium migration (GO:0090132)	117	13	2.96	+	4.4	8.4e-06	0.000543
regulation of cell-matrix adhesion (GO:0001952)	127	14	3.21	+	4.36	4.18e-06	0.000302
peptidyl-tyrosine phosphorylation (GO:0018108)	100	11	2.53	+	4.35	4.53e-05	0.00231
fat cell differentiation (GO:0045444)	146	16	3.69	+	4.34	9.41e-07	8.15e-05
cardiac muscle tissue morphogenesis (GO:0055008)	73	8	1.85	+	4.34	0.000504	0.0161
regulation of cartilage development (GO:0061035)	73	8	1.85	+	4.34	0.000504	0.0161
regulation of focal adhesion assembly (GO:0051893)	64	7	1.62	+	4.33	0.00113	0.0303
regulation of cell-substrate junction assembly (GO:0090109)	64	7	1.62	+	4.33	0.00113	0.0302
positive regulation of leukocyte migration (GO:0002687)	165	18	4.17	+	4.32	2.13e-07	2.16e-05
axon guidance (GO:0007411)	239	26	6.04	+	4.3	4.61e-10	1.01e-07
tissue migration (GO:0090130)	120	13	3.03	+	4.29	1.11e-05	0.000691
neuron projection guidance (GO:0097485)	240	26	6.07	+	4.29	5.05e-10	1.09e-07
positive regulation of phosphatidylinositol 3-kinase/protein kinase B signal transduction (GO:0051897)	194	21	4.9	+	4.28	2.39e-08	3e-06
nephron epithelium morphogenesis (GO:0072088)	74	8	1.87	+	4.28	0.000552	0.0172
negative regulation of smooth muscle cell proliferation (GO:0048662)	74	8	1.87	+	4.28	0.000552	0.0172
regulation of lymphocyte apoptotic process (GO:0070228)	74	8	1.87	+	4.28	0.000552	0.0171
peptidyl-tyrosine modification (GO:0018212)	102	11	2.58	+	4.27	5.45e-05	0.00267
osteoclast differentiation (GO:0030316)	65	7	1.64	+	4.26	0.00124	0.0326
embryonic pattern specification (GO:0009880)	84	9	2.12	+	4.24	0.00027	0.00973
ureteric bud development (GO:0001657)	94	10	2.38	+	4.21	0.000132	0.00551
kidney morphogenesis (GO:0060993)	94	10	2.38	+	4.21	0.000132	0.0055
regulation of extracellular matrix organization (GO:1903053)	66	7	1.67	+	4.2	0.00136	0.035
cytokine production involved in immune response (GO:0002367)	66	7	1.67	+	4.2	0.00136	0.035
negative regulation of cysteine-type endopeptidase activity involved in apoptotic process (GO:0043154)	66	7	1.67	+	4.2	0.00136	0.0349
mesonephric tubule development (GO:0072164)	95	10	2.4	+	4.16	0.000145	0.00588
mesonephric epithelium development (GO:0072163)	95	10	2.4	+	4.16	0.000145	0.00587
embryonic placenta development (GO:0001892)	114	12	2.88	+	4.16	3.21e-05	0.00174
nephron morphogenesis (GO:0072028)	76	8	1.92	+	4.16	0.000661	0.0196
astrocyte differentiation (GO:0048708)	76	8	1.92	+	4.16	0.000661	0.0196
cellular response to fibroblast growth factor stimulus (GO:0044344)	76	8	1.92	+	4.16	0.000661	0.0195
nephron epithelium development (GO:0072009)	105	11	2.65	+	4.14	7.12e-05	0.00336
regulation of chemokine production (GO:0032642)	116	12	2.93	+	4.09	3.82e-05	0.00201
response to type II interferon (GO:0034341)	116	12	2.93	+	4.09	3.82e-05	0.002
regulation of leukocyte chemotaxis (GO:0002688)	126	13	3.19	+	4.08	1.89e-05	0.00108
ventricular cardiac muscle tissue development (GO:0003229)	68	7	1.72	+	4.07	0.00162	0.0401
regulation of leukocyte apoptotic process (GO:2000106)	107	11	2.7	+	4.07	8.46e-05	0.00383
positive regulation of fibroblast proliferation (GO:0048146)	78	8	1.97	+	4.06	0.000787	0.0227
renal tubule morphogenesis (GO:0061333)	78	8	1.97	+	4.06	0.000787	0.0227
gland morphogenesis (GO:0022612)	127	13	3.21	+	4.05	2.05e-05	0.00117
mesonephros development (GO:0001823)	98	10	2.48	+	4.04	0.000188	0.00726
regulation of cell-substrate junction organization (GO:0150116)	69	7	1.74	+	4.01	0.00177	0.0422
cardiac chamber morphogenesis (GO:0003206)	148	15	3.74	+	4.01	5.45e-06	0.000376
response to fibroblast growth factor (GO:0071774)	79	8	2	+	4.01	0.000857	0.0238
positive regulation of tumor necrosis factor superfamily cytokine production (GO:1903557)	119	12	3.01	+	3.99	4.92e-05	0.00246
nephron development (GO:0072006)	140	14	3.54	+	3.96	1.3e-05	0.000794
negative regulation of calcium ion transport (GO:0051926)	70	7	1.77	+	3.96	0.00192	0.0448
vasculogenesis (GO:0001570)	90	9	2.28	+	3.96	0.000453	0.0149
kidney epithelium development (GO:0072073)	141	14	3.56	+	3.93	1.41e-05	0.000844
stem cell proliferation (GO:0072089)	91	9	2.3	+	3.91	0.000492	0.0159
neuron projection extension (GO:1990138)	91	9	2.3	+	3.91	0.000492	0.0159
cardiac septum morphogenesis (GO:0060411)	81	8	2.05	+	3.91	0.00101	0.0273
positive regulation of smooth muscle cell migration (GO:0014911)	71	7	1.79	+	3.9	0.00209	0.0477
positive regulation of endothelial cell migration (GO:0010595)	112	11	2.83	+	3.89	0.000128	0.00537
positive regulation of epithelial cell migration (GO:0010634)	164	16	4.15	+	3.86	4.39e-06	0.000313
cardiac ventricle morphogenesis (GO:0003208)	82	8	2.07	+	3.86	0.0011	0.0294
positive regulation of chemotaxis (GO:0050921)	154	15	3.89	+	3.85	8.87e-06	0.000566
adult locomotory behavior (GO:0008344)	113	11	2.86	+	3.85	0.000139	0.0057
extracellular matrix organization (GO:0030198)	279	27	7.05	+	3.83	2.87e-09	4.62e-07
external encapsulating structure organization (GO:0045229)	280	27	7.08	+	3.81	3.1e-09	4.89e-07
extracellular structure organization (GO:0043062)	281	27	7.1	+	3.8	3.35e-09	5.23e-07
branching morphogenesis of an epithelial tube (GO:0048754)	167	16	4.22	+	3.79	5.55e-06	0.000381
muscle organ morphogenesis (GO:0048644)	94	9	2.38	+	3.79	0.000625	0.0189
epithelial cell migration (GO:0010631)	115	11	2.91	+	3.78	0.000162	0.00636
regulation of glial cell differentiation (GO:0045685)	95	9	2.4	+	3.75	0.000675	0.0198
positive regulation of mitotic cell cycle phase transition (GO:1901992)	95	9	2.4	+	3.75	0.000675	0.0198
muscle cell development (GO:0055001)	190	18	4.8	+	3.75	1.71e-06	0.000139
canonical Wnt signaling pathway (GO:0060070)	106	10	2.68	+	3.73	0.000356	0.0121
negative regulation of cellular response to growth factor stimulus (GO:0090288)	106	10	2.68	+	3.73	0.000356	0.0121
positive regulation of JNK cascade (GO:0046330)	106	10	2.68	+	3.73	0.000356	0.0121
positive regulation of protein serine/threonine kinase activity (GO:0071902)	159	15	4.02	+	3.73	1.31e-05	0.000793
glial cell development (GO:0021782)	138	13	3.49	+	3.73	4.95e-05	0.00247
muscle tissue morphogenesis (GO:0060415)	85	8	2.15	+	3.72	0.00139	0.0353
positive regulation of tumor necrosis factor production (GO:0032760)	117	11	2.96	+	3.72	0.000189	0.00729
positive regulation of smooth muscle cell proliferation (GO:0048661)	117	11	2.96	+	3.72	0.000189	0.00727
regeneration (GO:0031099)	117	11	2.96	+	3.72	0.000189	0.00725
regulation of smooth muscle cell proliferation (GO:0048660)	192	18	4.85	+	3.71	1.99e-06	0.000158
positive regulation of peptidyl-serine phosphorylation (GO:0033138)	107	10	2.7	+	3.7	0.000385	0.0128
positive regulation of inflammatory response (GO:0050729)	150	14	3.79	+	3.69	2.84e-05	0.00156
cellular anatomical entity morphogenesis (GO:0032989)	129	12	3.26	+	3.68	0.000108	0.00476
cellular component assembly involved in morphogenesis (GO:0010927)	129	12	3.26	+	3.68	0.000108	0.00474
regulation of chemotaxis (GO:0050920)	215	20	5.44	+	3.68	6.14e-07	5.53e-05
regulation of gliogenesis (GO:0014013)	140	13	3.54	+	3.67	5.75e-05	0.0028
cellular response to type II interferon (GO:0071346)	87	8	2.2	+	3.64	0.00161	0.0399
fatty acid transport (GO:0015908)	87	8	2.2	+	3.64	0.00161	0.0398
regulation of leukocyte migration (GO:0002685)	240	22	6.07	+	3.63	2.19e-07	2.2e-05
cell-matrix adhesion (GO:0007160)	132	12	3.34	+	3.6	0.000135	0.00558
angiogenesis (GO:0001525)	343	31	8.67	+	3.58	1.03e-09	1.9e-07
positive regulation of cell junction assembly (GO:1901890)	133	12	3.36	+	3.57	0.000145	0.0059
morphogenesis of a branching structure (GO:0001763)	211	19	5.33	+	3.56	1.91e-06	0.000153
morphogenesis of a branching epithelium (GO:0061138)	200	18	5.06	+	3.56	3.57e-06	0.000264
myelination (GO:0042552)	134	12	3.39	+	3.54	0.000155	0.00621
negative regulation of blood vessel morphogenesis (GO:2000181)	112	10	2.83	+	3.53	0.000554	0.0171
cell recognition (GO:0008037)	146	13	3.69	+	3.52	8.86e-05	0.00398
positive regulation of gliogenesis (GO:0014015)	90	8	2.28	+	3.52	0.002	0.0462
positive regulation of vasculature development (GO:1904018)	180	16	4.55	+	3.52	1.44e-05	0.000854
heart morphogenesis (GO:0003007)	282	25	7.13	+	3.51	6.32e-08	7.44e-06
negative regulation of vasculature development (GO:1901343)	113	10	2.86	+	3.5	0.000594	0.0181
axis specification (GO:0009798)	102	9	2.58	+	3.49	0.00113	0.0302
regulation of cell-substrate adhesion (GO:0010810)	227	20	5.74	+	3.49	1.44e-06	0.00012
regulation of type II interferon production (GO:0032649)	125	11	3.16	+	3.48	0.000337	0.0115
disruption of cell in another organism (GO:0141061)	91	8	2.3	+	3.48	0.00215	0.0488
killing of cells of another organism (GO:0031640)	91	8	2.3	+	3.48	0.00215	0.0488
negative regulation of nervous system development (GO:0051961)	171	15	4.32	+	3.47	3.1e-05	0.00169
positive regulation of T cell proliferation (GO:0042102)	114	10	2.88	+	3.47	0.000637	0.0192
ensheathment of neurons (GO:0007272)	137	12	3.46	+	3.46	0.000191	0.00733
axon ensheathment (GO:0008366)	137	12	3.46	+	3.46	0.000191	0.00731
regulation of fibroblast proliferation (GO:0048145)	126	11	3.19	+	3.45	0.000361	0.0122
blood vessel morphogenesis (GO:0048514)	460	40	11.63	+	3.44	1.21e-11	4.64e-09
regulation of phosphatidylinositol 3-kinase/protein kinase B signal transduction (GO:0051896)	277	24	7	+	3.43	1.78e-07	1.86e-05
negative regulation of neurogenesis (GO:0050768)	162	14	4.1	+	3.42	6.65e-05	0.00317
negative regulation of endopeptidase activity (GO:0010951)	162	14	4.1	+	3.42	6.65e-05	0.00316
positive regulation of cell-substrate adhesion (GO:0010811)	139	12	3.51	+	3.42	0.000219	0.00819
positive regulation of MAP kinase activity (GO:0043406)	105	9	2.65	+	3.39	0.00138	0.0353
developmental growth involved in morphogenesis (GO:0060560)	164	14	4.15	+	3.38	7.59e-05	0.00351
axonogenesis (GO:0007409)	387	33	9.78	+	3.37	1.31e-09	2.36e-07
positive regulation of leukocyte proliferation (GO:0070665)	176	15	4.45	+	3.37	4.33e-05	0.00224
positive regulation of angiogenesis (GO:0045766)	177	15	4.47	+	3.35	4.62e-05	0.00235
positive regulation of cell migration (GO:0030335)	602	51	15.22	+	3.35	4.37e-14	3.94e-11
regulation of wound healing (GO:0061041)	130	11	3.29	+	3.35	0.000472	0.0153
positive regulation of kinase activity (GO:0033674)	343	29	8.67	+	3.34	1.61e-08	2.09e-06
axon development (GO:0061564)	438	37	11.07	+	3.34	1.67e-10	4.73e-08
regulation of JNK cascade (GO:0046328)	154	13	3.89	+	3.34	0.000152	0.00613
morphogenesis of embryonic epithelium (GO:0016331)	180	15	4.55	+	3.3	5.61e-05	0.00274
epithelial cell proliferation (GO:0050673)	217	18	5.49	+	3.28	1.11e-05	0.000689
embryonic limb morphogenesis (GO:0030326)	145	12	3.67	+	3.27	0.000324	0.0112
embryonic appendage morphogenesis (GO:0035113)	145	12	3.67	+	3.27	0.000324	0.0112
negative regulation of immune response (GO:0050777)	206	17	5.21	+	3.26	2.07e-05	0.00117
cell killing (GO:0001906)	146	12	3.69	+	3.25	0.000346	0.0118
muscle structure development (GO:0061061)	548	45	13.85	+	3.25	4.3e-12	1.88e-09
developmental cell growth (GO:0048588)	134	11	3.39	+	3.25	0.00061	0.0185
negative regulation of angiogenesis (GO:0016525)	110	9	2.78	+	3.24	0.00191	0.0446
regulation of fat cell differentiation (GO:0045598)	147	12	3.72	+	3.23	0.000368	0.0124
cardiac ventricle development (GO:0003231)	147	12	3.72	+	3.23	0.000368	0.0124
cardiac chamber development (GO:0003205)	196	16	4.95	+	3.23	4.11e-05	0.00213
cell-substrate adhesion (GO:0031589)	184	15	4.65	+	3.22	7.21e-05	0.0034
striated muscle cell differentiation (GO:0051146)	246	20	6.22	+	3.22	4.95e-06	0.000346
epithelial tube formation (GO:0072175)	160	13	4.04	+	3.21	0.000222	0.00824
positive regulation of mononuclear cell proliferation (GO:0032946)	160	13	4.04	+	3.21	0.000222	0.00822
osteoblast differentiation (GO:0001649)	111	9	2.81	+	3.21	0.00204	0.0469
negative regulation of peptidase activity (GO:0010466)	235	19	5.94	+	3.2	9.21e-06	0.000585
positive regulation of cell motility (GO:2000147)	632	51	15.98	+	3.19	2.89e-13	1.85e-10
regulation of epithelial cell migration (GO:0010632)	248	20	6.27	+	3.19	5.59e-06	0.000383
glial cell differentiation (GO:0010001)	249	20	6.29	+	3.18	5.94e-06	0.000403
response to mechanical stimulus (GO:0009612)	162	13	4.1	+	3.17	0.000251	0.00914
regulation of T cell proliferation (GO:0042129)	200	16	5.06	+	3.16	5.24e-05	0.00259
cardiac septum development (GO:0003279)	125	10	3.16	+	3.16	0.0013	0.0338
blood vessel development (GO:0001568)	577	46	14.59	+	3.15	6.85e-12	2.76e-09
regulation of MAP kinase activity (GO:0043405)	164	13	4.15	+	3.14	0.000283	0.0101
negative regulation of leukocyte cell-cell adhesion (GO:1903038)	152	12	3.84	+	3.12	0.000498	0.0161
regulation of endothelial cell proliferation (GO:0001936)	152	12	3.84	+	3.12	0.000498	0.016
epithelial tube morphogenesis (GO:0060562)	368	29	9.3	+	3.12	7.47e-08	8.74e-06
positive regulation of locomotion (GO:0040017)	648	51	16.38	+	3.11	7.52e-13	4.43e-10
negative regulation of locomotion (GO:0040013)	344	27	8.7	+	3.1	2.28e-07	2.29e-05
negative regulation of epithelial cell proliferation (GO:0050680)	166	13	4.2	+	3.1	0.000319	0.0111
regulation of cytokine production involved in immune response (GO:0002718)	128	10	3.24	+	3.09	0.00155	0.0387
embryonic epithelial tube formation (GO:0001838)	154	12	3.89	+	3.08	0.00056	0.0172
kidney development (GO:0001822)	321	25	8.11	+	3.08	7.39e-07	6.54e-05
regulation of tumor necrosis factor superfamily cytokine production (GO:1903555)	193	15	4.88	+	3.07	0.000123	0.00523
positive regulation of protein kinase activity (GO:0045860)	296	23	7.48	+	3.07	2.13e-06	0.000167
cell growth (GO:0016049)	142	11	3.59	+	3.06	0.000987	0.0269
positive regulation of developmental growth (GO:0048639)	220	17	5.56	+	3.06	4.79e-05	0.00242
renal system development (GO:0072001)	337	26	8.52	+	3.05	5.32e-07	4.94e-05
developmental growth (GO:0048589)	532	41	13.45	+	3.05	2.8e-10	6.8e-08
memory (GO:0007613)	169	13	4.27	+	3.04	0.000379	0.0126
tissue remodeling (GO:0048771)	130	10	3.29	+	3.04	0.00174	0.0419
positive regulation of mitotic cell cycle (GO:0045931)	130	10	3.29	+	3.04	0.00174	0.0419
ameboidal-type cell migration (GO:0001667)	222	17	5.61	+	3.03	5.36e-05	0.00264
cytokine production (GO:0001816)	209	16	5.28	+	3.03	8.85e-05	0.00399
placenta development (GO:0001890)	183	14	4.63	+	3.03	0.000242	0.00885
positive regulation of lymphocyte proliferation (GO:0050671)	157	12	3.97	+	3.02	0.000666	0.0196
growth (GO:0040007)	537	41	13.58	+	3.02	3.71e-10	8.74e-08
regulation of protein serine/threonine kinase activity (GO:0071900)	289	22	7.31	+	3.01	4.92e-06	0.000345
muscle organ development (GO:0007517)	316	24	7.99	+	3	1.91e-06	0.000153
vasculature development (GO:0001944)	607	46	15.34	+	3	3.84e-11	1.28e-08
cell morphogenesis involved in neuron differentiation (GO:0048667)	490	37	12.39	+	2.99	3.7e-09	5.67e-07
ossification (GO:0001503)	265	20	6.7	+	2.99	1.49e-05	0.000876
neuron projection morphogenesis (GO:0048812)	530	40	13.4	+	2.99	8.58e-10	1.64e-07
cell fate commitment (GO:0045165)	279	21	7.05	+	2.98	9.56e-06	0.000603
morphogenesis of an epithelium (GO:0002009)	532	40	13.45	+	2.97	9.57e-10	1.79e-07
endocrine system development (GO:0035270)	133	10	3.36	+	2.97	0.00207	0.0473
tube morphogenesis (GO:0035239)	759	57	19.19	+	2.97	2.19e-13	1.6e-10
connective tissue development (GO:0061448)	253	19	6.4	+	2.97	2.6e-05	0.00144
muscle cell differentiation (GO:0042692)	320	24	8.09	+	2.97	2.38e-06	0.000183
cell-cell adhesion (GO:0098609)	467	35	11.81	+	2.96	1.2e-08	1.59e-06
regulation of cell migration (GO:0030334)	1017	76	25.71	+	2.96	1.78e-17	3.41e-14
tube formation (GO:0035148)	174	13	4.4	+	2.96	0.000501	0.0161
skin development (GO:0043588)	308	23	7.79	+	2.95	4.14e-06	0.000302
plasma membrane bounded cell projection morphogenesis (GO:0120039)	536	40	13.55	+	2.95	1.19e-09	2.17e-07
keratinocyte differentiation (GO:0030216)	134	10	3.39	+	2.95	0.00218	0.0493
tissue morphogenesis (GO:0048729)	644	48	16.28	+	2.95	2.52e-11	8.58e-09
gliogenesis (GO:0042063)	309	23	7.81	+	2.94	4.37e-06	0.000315
cartilage development (GO:0051216)	189	14	4.78	+	2.93	0.000337	0.0115
positive regulation of peptidyl-tyrosine phosphorylation (GO:0050731)	176	13	4.45	+	2.92	0.000558	0.0172
regulation of endothelial cell migration (GO:0010594)	176	13	4.45	+	2.92	0.000558	0.0172
cell surface receptor protein tyrosine kinase signaling pathway (GO:0007169)	407	30	10.29	+	2.92	1.92e-07	2e-05
regulation of tumor necrosis factor production (GO:0032680)	190	14	4.8	+	2.91	0.000356	0.0121
negative regulation of response to external stimulus (GO:0032102)	394	29	9.96	+	2.91	3.17e-07	3.09e-05
cell projection morphogenesis (GO:0048858)	544	40	13.75	+	2.91	1.82e-09	3.1e-07
supramolecular fiber organization (GO:0097435)	585	43	14.79	+	2.91	4.44e-10	9.85e-08
positive regulation of cell adhesion (GO:0045785)	517	38	13.07	+	2.91	4.75e-09	6.99e-07
regulation of cell motility (GO:2000145)	1077	79	27.23	+	2.9	1.11e-17	2.43e-14
plasma membrane organization (GO:0007009)	150	11	3.79	+	2.9	0.00154	0.0385
regulation of epithelial cell proliferation (GO:0050678)	423	31	10.69	+	2.9	1.36e-07	1.5e-05
negative regulation of cell motility (GO:2000146)	328	24	8.29	+	2.89	3.65e-06	0.000269
skeletal muscle tissue development (GO:0007519)	164	12	4.15	+	2.89	0.000977	0.0266
negative regulation of cell adhesion (GO:0007162)	315	23	7.96	+	2.89	6.01e-06	0.000406
skeletal muscle organ development (GO:0060538)	179	13	4.53	+	2.87	0.000655	0.0194
phagocytosis (GO:0006909)	152	11	3.84	+	2.86	0.00171	0.0416
regulation of locomotion (GO:0040012)	1121	81	28.34	+	2.86	9.82e-18	2.51e-14
positive regulation of ERK1 and ERK2 cascade (GO:0070374)	208	15	5.26	+	2.85	0.00028	0.01
regulation of mononuclear cell proliferation (GO:0032944)	264	19	6.67	+	2.85	4.65e-05	0.00236
positive regulation of transferase activity (GO:0051347)	417	30	10.54	+	2.85	3.23e-07	3.11e-05
negative regulation of cell-cell adhesion (GO:0022408)	209	15	5.28	+	2.84	0.000294	0.0104
regulation of peptidyl-tyrosine phosphorylation (GO:0050730)	251	18	6.35	+	2.84	7.66e-05	0.00353
positive regulation of cytokine production (GO:0001819)	518	37	13.09	+	2.83	1.62e-08	2.08e-06
negative regulation of cytokine production (GO:0001818)	308	22	7.79	+	2.83	1.35e-05	0.000812
regulation of vasculature development (GO:1901342)	309	22	7.81	+	2.82	1.42e-05	0.000844
positive regulation of leukocyte cell-cell adhesion (GO:1903039)	281	20	7.1	+	2.82	3.46e-05	0.00185
positive regulation of MAPK cascade (GO:0043410)	520	37	13.15	+	2.81	1.79e-08	2.28e-06
regulation of blood pressure (GO:0008217)	225	16	5.69	+	2.81	0.000208	0.00783
regulation of cellular response to growth factor stimulus (GO:0090287)	324	23	8.19	+	2.81	9.53e-06	0.000603
regulation of calcium ion transmembrane transport (GO:1903169)	184	13	4.65	+	2.79	0.000846	0.0239
regulation of cell adhesion (GO:0030155)	821	58	20.75	+	2.79	1.7e-12	8.96e-10
positive regulation of T cell activation (GO:0050870)	255	18	6.45	+	2.79	9.37e-05	0.00419
negative regulation of Wnt signaling pathway (GO:0030178)	170	12	4.3	+	2.79	0.00133	0.0345
regulation of kinase activity (GO:0043549)	584	41	14.76	+	2.78	4.36e-09	6.49e-07
regulation of leukocyte proliferation (GO:0070663)	286	20	7.23	+	2.77	4.44e-05	0.00228
negative regulation of cell migration (GO:0030336)	315	22	7.96	+	2.76	1.91e-05	0.00109
Wnt signaling pathway (GO:0016055)	273	19	6.9	+	2.75	7.29e-05	0.00343
regulation of lymphocyte proliferation (GO:0050670)	259	18	6.55	+	2.75	0.000114	0.00498
negative regulation of lymphocyte activation (GO:0051250)	173	12	4.37	+	2.74	0.00155	0.0387
wound healing (GO:0042060)	260	18	6.57	+	2.74	0.00012	0.00511
positive regulation of cell-cell adhesion (GO:0022409)	333	23	8.42	+	2.73	1.48e-05	0.000873
regulation of adaptive immune response (GO:0002819)	247	17	6.24	+	2.72	0.000197	0.00748
response to lipopolysaccharide (GO:0032496)	320	22	8.09	+	2.72	2.43e-05	0.00135
positive regulation of phosphorylation (GO:0042327)	713	49	18.02	+	2.72	2.6e-10	6.44e-08
animal organ morphogenesis (GO:0009887)	1079	74	27.28	+	2.71	4.78e-15	5.23e-12
negative regulation of cell development (GO:0010721)	307	21	7.76	+	2.71	3.98e-05	0.00208
positive regulation of growth (GO:0045927)	309	21	7.81	+	2.69	4.37e-05	0.00226
mesenchymal cell differentiation (GO:0048762)	177	12	4.47	+	2.68	0.00188	0.0446
response to molecule of bacterial origin (GO:0002237)	340	23	8.59	+	2.68	2.06e-05	0.00117
limb morphogenesis (GO:0035108)	178	12	4.5	+	2.67	0.00197	0.0457
appendage morphogenesis (GO:0035107)	178	12	4.5	+	2.67	0.00197	0.0456
regulation of leukocyte cell-cell adhesion (GO:1903037)	386	26	9.76	+	2.66	6.52e-06	0.000438
regulation of inflammatory response (GO:0050727)	386	26	9.76	+	2.66	6.52e-06	0.000436
positive regulation of cell activation (GO:0050867)	401	27	10.14	+	2.66	4.38e-06	0.000313
cell morphogenesis (GO:0000902)	773	52	19.54	+	2.66	1.54e-10	4.53e-08
cell adhesion (GO:0007155)	907	61	22.93	+	2.66	3.5e-12	1.58e-09
positive regulation of response to external stimulus (GO:0032103)	581	39	14.69	+	2.66	3.54e-08	4.34e-06
regulation of cell-cell adhesion (GO:0022407)	507	34	12.82	+	2.65	2.78e-07	2.73e-05
cell-cell adhesion via plasma-membrane adhesion molecules (GO:0098742)	194	13	4.9	+	2.65	0.00137	0.035
anatomical structure formation involved in morphogenesis (GO:0048646)	1017	68	25.71	+	2.64	2.32e-13	1.61e-10
activation of innate immune response (GO:0002218)	180	12	4.55	+	2.64	0.00216	0.0489
eye morphogenesis (GO:0048592)	180	12	4.55	+	2.64	0.00216	0.0489
regulation of T cell activation (GO:0050863)	390	26	9.86	+	2.64	7.84e-06	0.000511
negative regulation of defense response (GO:0031348)	270	18	6.83	+	2.64	0.000192	0.00731
positive regulation of protein phosphorylation (GO:0001934)	664	44	16.79	+	2.62	6.71e-09	9.79e-07
regulation of angiogenesis (GO:0045765)	302	20	7.63	+	2.62	9.43e-05	0.0042
mesenchyme development (GO:0060485)	242	16	6.12	+	2.62	0.000469	0.0153
negative regulation of leukocyte activation (GO:0002695)	197	13	4.98	+	2.61	0.00158	0.0391
regulation of cell junction assembly (GO:1901888)	289	19	7.31	+	2.6	0.000154	0.00619
positive regulation of cell population proliferation (GO:0008284)	1039	68	26.27	+	2.59	6.29e-13	3.85e-10
muscle tissue development (GO:0060537)	383	25	9.68	+	2.58	1.67e-05	0.000973
lung development (GO:0030324)	230	15	5.81	+	2.58	0.000802	0.023
negative regulation of growth (GO:0045926)	246	16	6.22	+	2.57	0.00056	0.0172
regulation of ERK1 and ERK2 cascade (GO:0070372)	308	20	7.79	+	2.57	0.000123	0.00524
regulation of adaptive immune response based on somatic recombination of immune receptors built from immunoglobulin superfamily domains (GO:0002822)	231	15	5.84	+	2.57	0.000838	0.0237
circulatory system development (GO:0072359)	986	64	24.93	+	2.57	4.62e-12	1.97e-09
learning or memory (GO:0007611)	339	22	8.57	+	2.57	5.78e-05	0.0028
regulation of calcium ion transport (GO:0051924)	278	18	7.03	+	2.56	0.000274	0.00986
positive regulation of lymphocyte activation (GO:0051251)	340	22	8.59	+	2.56	6.04e-05	0.00292
muscle contraction (GO:0006936)	201	13	5.08	+	2.56	0.00188	0.0441
regulation of lymphocyte mediated immunity (GO:0002706)	232	15	5.86	+	2.56	0.000876	0.0242
bone development (GO:0060348)	217	14	5.49	+	2.55	0.00131	0.0341
negative regulation of cell differentiation (GO:0045596)	714	46	18.05	+	2.55	7.17e-09	1.04e-06
respiratory tube development (GO:0030323)	233	15	5.89	+	2.55	0.000915	0.0252
negative regulation of hydrolase activity (GO:0051346)	311	20	7.86	+	2.54	0.00014	0.00576
skeletal system development (GO:0001501)	515	33	13.02	+	2.53	1.15e-06	9.76e-05
negative regulation of immune system process (GO:0002683)	547	35	13.83	+	2.53	5.6e-07	5.17e-05
tube development (GO:0035295)	1002	64	25.33	+	2.53	1.32e-11	4.91e-09
positive regulation of epithelial cell proliferation (GO:0050679)	235	15	5.94	+	2.52	0.000998	0.0271
positive regulation of leukocyte activation (GO:0002696)	377	24	9.53	+	2.52	3.67e-05	0.00195
locomotory behavior (GO:0007626)	268	17	6.77	+	2.51	0.000507	0.0161
embryonic organ development (GO:0048568)	521	33	13.17	+	2.51	1.48e-06	0.000122
positive regulation of phosphorus metabolic process (GO:0010562)	806	51	20.38	+	2.5	2.66e-09	4.37e-07
positive regulation of phosphate metabolic process (GO:0045937)	806	51	20.38	+	2.5	2.66e-09	4.33e-07
regulation of cytokine production (GO:0001817)	822	52	20.78	+	2.5	1.81e-09	3.12e-07
response to metal ion (GO:0010038)	302	19	7.63	+	2.49	0.00027	0.00974
defense response to bacterium (GO:0042742)	382	24	9.66	+	2.49	4.52e-05	0.00232
regulation of neurogenesis (GO:0050767)	478	30	12.08	+	2.48	5.32e-06	0.000368
positive regulation of innate immune response (GO:0045089)	303	19	7.66	+	2.48	0.000281	0.01
negative regulation of cell population proliferation (GO:0008285)	738	46	18.66	+	2.47	2.41e-08	3e-06
regulation of synaptic plasticity (GO:0048167)	258	16	6.52	+	2.45	0.000933	0.0256
negative regulation of proteolysis (GO:0045861)	339	21	8.57	+	2.45	0.000162	0.00638
regulation of Wnt signaling pathway (GO:0030111)	323	20	8.17	+	2.45	0.000232	0.00853
regulation of protein kinase activity (GO:0045859)	517	32	13.07	+	2.45	4.98e-06	0.000346
regulation of developmental growth (GO:0048638)	388	24	9.81	+	2.45	5.78e-05	0.00281
regulation of MAPK cascade (GO:0043408)	719	44	18.18	+	2.42	7.59e-08	8.81e-06
regulation of transferase activity (GO:0051338)	689	42	17.42	+	2.41	1.69e-07	1.8e-05
positive regulation of defense response (GO:0031349)	443	27	11.2	+	2.41	3.67e-05	0.00195
anatomical structure morphogenesis (GO:0009653)	2351	143	59.43	+	2.41	3.8e-24	5.83e-20
positive regulation of apoptotic process (GO:0043065)	644	39	16.28	+	2.4	5.61e-07	5.15e-05
positive regulation of response to biotic stimulus (GO:0002833)	331	20	8.37	+	2.39	0.000514	0.0162
negative regulation of multicellular organismal process (GO:0051241)	1242	75	31.4	+	2.39	2.18e-12	1.11e-09
sensory organ morphogenesis (GO:0090596)	315	19	7.96	+	2.39	0.000455	0.0149
regulation of response to external stimulus (GO:0032101)	1111	67	28.09	+	2.39	4.28e-11	1.39e-08
neuron projection development (GO:0031175)	780	47	19.72	+	2.38	3.98e-08	4.84e-06
regulation of immune effector process (GO:0002697)	465	28	11.75	+	2.38	2.91e-05	0.00159
cell population proliferation (GO:0008283)	887	53	22.42	+	2.36	8.67e-09	1.24e-06
neuron development (GO:0048666)	956	57	24.17	+	2.36	2.18e-09	3.63e-07
regulation of cell population proliferation (GO:0042127)	1763	105	44.57	+	2.36	7.86e-17	1.09e-13
forebrain development (GO:0030900)	420	25	10.62	+	2.35	9.49e-05	0.00421
regulation of phosphorylation (GO:0042325)	1109	66	28.03	+	2.35	9.75e-11	2.99e-08
heart development (GO:0007507)	605	36	15.29	+	2.35	2.25e-06	0.000175
regulation of blood circulation (GO:1903522)	269	16	6.8	+	2.35	0.00144	0.0363
response to bacterium (GO:0009617)	774	46	19.57	+	2.35	1.18e-07	1.33e-05
regulation of growth (GO:0040008)	658	39	16.63	+	2.34	9.04e-07	7.91e-05
positive regulation of nervous system development (GO:0051962)	389	23	9.83	+	2.34	0.000203	0.00769
regulation of canonical Wnt signaling pathway (GO:0060828)	254	15	6.42	+	2.34	0.00215	0.0487
regulation of lymphocyte activation (GO:0051249)	525	31	13.27	+	2.34	1.38e-05	0.000827
positive regulation of programmed cell death (GO:0043068)	662	39	16.73	+	2.33	1.63e-06	0.000134
reproductive structure development (GO:0048608)	323	19	8.17	+	2.33	0.000858	0.0238
response to wounding (GO:0009611)	357	21	9.02	+	2.33	0.000425	0.014
negative regulation of developmental process (GO:0051093)	1007	59	25.46	+	2.32	1.88e-09	3.16e-07
positive regulation of neurogenesis (GO:0050769)	325	19	8.22	+	2.31	0.000894	0.0247
inflammatory response (GO:0006954)	565	33	14.28	+	2.31	8.7e-06	0.000557
regulation of nervous system development (GO:0051960)	584	34	14.76	+	2.3	6.72e-06	0.000446
reproductive system development (GO:0061458)	327	19	8.27	+	2.3	0.000933	0.0257
enzyme-linked receptor protein signaling pathway (GO:0007167)	603	35	15.24	+	2.3	7.75e-06	0.000507
regulation of cell activation (GO:0050865)	655	38	16.56	+	2.29	2.75e-06	0.000209
cognition (GO:0050890)	383	22	9.68	+	2.27	0.00038	0.0126
positive regulation of multicellular organismal process (GO:0051240)	1867	107	47.2	+	2.27	5.77e-16	7.37e-13
locomotion (GO:0040011)	352	20	8.9	+	2.25	0.000806	0.0231
regulation of peptidase activity (GO:0052547)	423	24	10.69	+	2.24	0.000233	0.00857
regulation of leukocyte activation (GO:0002694)	601	34	15.19	+	2.24	1.47e-05	0.000867
regulation of innate immune response (GO:0045088)	462	26	11.68	+	2.23	0.000221	0.00822
chemotaxis (GO:0006935)	320	18	8.09	+	2.23	0.00167	0.0411
regulation of phosphate metabolic process (GO:0019220)	1285	72	32.48	+	2.22	1.91e-10	5.03e-08
regulation of phosphorus metabolic process (GO:0051174)	1287	72	32.53	+	2.21	2.02e-10	5.25e-08
taxis (GO:0042330)	322	18	8.14	+	2.21	0.00176	0.0421
tissue development (GO:0009888)	1861	104	47.04	+	2.21	8.49e-15	8.13e-12
epithelial cell differentiation (GO:0030855)	646	36	16.33	+	2.2	1e-05	0.000627
regulation of endocytosis (GO:0030100)	341	19	8.62	+	2.2	0.00132	0.0344
circulatory system process (GO:0003013)	486	27	12.29	+	2.2	0.000173	0.00674
regulation of response to biotic stimulus (GO:0002831)	559	31	14.13	+	2.19	4.97e-05	0.00247
response to xenobiotic stimulus (GO:0009410)	343	19	8.67	+	2.19	0.0014	0.0356
regulation of endopeptidase activity (GO:0052548)	325	18	8.22	+	2.19	0.0019	0.0444
myeloid cell differentiation (GO:0030099)	325	18	8.22	+	2.19	0.0019	0.0444
positive regulation of gene expression (GO:0010628)	1269	70	32.08	+	2.18	8.34e-10	1.62e-07
regulation of anatomical structure morphogenesis (GO:0022603)	925	51	23.38	+	2.18	2.55e-07	2.53e-05
positive regulation of protein modification process (GO:0031401)	854	47	21.59	+	2.18	6.01e-07	5.44e-05
innate immune response (GO:0045087)	746	41	18.86	+	2.17	3.84e-06	0.000282
actin cytoskeleton organization (GO:0030036)	529	29	13.37	+	2.17	0.000106	0.0047
cellular response to growth factor stimulus (GO:0071363)	438	24	11.07	+	2.17	0.00051	0.0162
regulation of protein phosphorylation (GO:0001932)	1024	56	25.89	+	2.16	6e-08	7.12e-06
positive regulation of intracellular signal transduction (GO:1902533)	1157	63	29.25	+	2.15	1.1e-08	1.51e-06
epithelium development (GO:0060429)	1213	66	30.66	+	2.15	4.34e-09	6.51e-07
regulation of defense response (GO:0031347)	832	45	21.03	+	2.14	2.31e-06	0.000179
positive regulation of developmental process (GO:0051094)	1517	82	38.35	+	2.14	7.63e-11	2.39e-08
defense response to other organism (GO:0098542)	1056	57	26.69	+	2.14	9.01e-08	1.04e-05
neuron differentiation (GO:0030182)	1192	64	30.13	+	2.12	1.18e-08	1.58e-06
response to other organism (GO:0051707)	1398	75	35.34	+	2.12	5.73e-10	1.22e-07
response to cytokine (GO:0034097)	839	45	21.21	+	2.12	2.57e-06	0.000197
synapse organization (GO:0050808)	373	20	9.43	+	2.12	0.00211	0.0481
response to external biotic stimulus (GO:0043207)	1400	75	35.39	+	2.12	6.03e-10	1.25e-07
eye development (GO:0001654)	411	22	10.39	+	2.12	0.00113	0.0303
regulation of metal ion transport (GO:0010959)	431	23	10.9	+	2.11	0.000857	0.0238
positive regulation of cell differentiation (GO:0045597)	997	53	25.2	+	2.1	4.08e-07	3.88e-05
visual system development (GO:0150063)	414	22	10.47	+	2.1	0.0012	0.0317
response to peptide (GO:1901652)	847	45	21.41	+	2.1	3e-06	0.000225
actin filament-based process (GO:0030029)	584	31	14.76	+	2.1	0.000129	0.00541
blood circulation (GO:0008015)	454	24	11.48	+	2.09	0.0007	0.0203
regulation of multicellular organismal development (GO:2000026)	1590	84	40.19	+	2.09	1.17e-10	3.52e-08
response to external stimulus (GO:0009605)	1880	99	47.53	+	2.08	1.69e-12	9.26e-10
defense response (GO:0006952)	1463	77	36.98	+	2.08	7.88e-10	1.55e-07
response to growth factor (GO:0070848)	456	24	11.53	+	2.08	0.000733	0.0212
negative regulation of gene expression (GO:0010629)	1064	56	26.9	+	2.08	2.07e-07	2.12e-05
sensory system development (GO:0048880)	420	22	10.62	+	2.07	0.00135	0.0348
neurogenesis (GO:0022008)	1473	77	37.24	+	2.07	1.41e-09	2.52e-07
response to biotic stimulus (GO:0009607)	1441	75	36.43	+	2.06	2.91e-09	4.64e-07
positive regulation of cell development (GO:0010720)	558	29	14.11	+	2.06	0.000288	0.0102
central nervous system development (GO:0007417)	947	49	23.94	+	2.05	2.17e-06	0.000169
regulation of protein modification process (GO:0031399)	1335	69	33.75	+	2.04	1.42e-08	1.86e-06
brain development (GO:0007420)	704	36	17.8	+	2.02	7.01e-05	0.00333
regulation of apoptotic process (GO:0042981)	1605	82	40.57	+	2.02	8.6e-10	1.63e-07
negative regulation of transport (GO:0051051)	490	25	12.39	+	2.02	0.00107	0.0289
sensory organ development (GO:0007423)	647	33	16.36	+	2.02	0.00017	0.00664
head development (GO:0060322)	765	39	19.34	+	2.02	4.89e-05	0.00246
regulation of apoptotic signaling pathway (GO:2001233)	432	22	10.92	+	2.01	0.00177	0.0422
regulation of cell differentiation (GO:0045595)	1689	86	42.7	+	2.01	4.14e-10	9.32e-08
generation of neurons (GO:0048699)	1277	65	32.28	+	2.01	9.63e-08	1.1e-05
negative regulation of catalytic activity (GO:0043086)	574	29	14.51	+	2	0.0004	0.0133
positive regulation of immune system process (GO:0002684)	1090	55	27.55	+	2	1.31e-06	0.000111
response to lipid (GO:0033993)	734	37	18.56	+	1.99	9.73e-05	0.00431
regulation of programmed cell death (GO:0043067)	1651	83	41.74	+	1.99	1.46e-09	2.57e-07
biological process involved in interspecies interaction between organisms (GO:0044419)	1536	77	38.83	+	1.98	8.98e-09	1.27e-06
leukocyte differentiation (GO:0002521)	479	24	12.11	+	1.98	0.00163	0.0403
plasma membrane bounded cell projection organization (GO:0120036)	1242	62	31.4	+	1.97	3.23e-07	3.13e-05
response to abiotic stimulus (GO:0009628)	1002	50	25.33	+	1.97	6.63e-06	0.000442
embryonic morphogenesis (GO:0048598)	643	32	16.25	+	1.97	0.000289	0.0102
regulation of plasma membrane bounded cell projection organization (GO:0120035)	765	38	19.34	+	1.96	8.39e-05	0.00381
regulation of vesicle-mediated transport (GO:0060627)	604	30	15.27	+	1.96	0.000504	0.0161
in utero embryonic development (GO:0001701)	546	27	13.8	+	1.96	0.00122	0.032
cell projection organization (GO:0030030)	1297	64	32.79	+	1.95	3.4e-07	3.26e-05
regulation of transmembrane transport (GO:0034762)	507	25	12.82	+	1.95	0.00145	0.0365
negative regulation of molecular function (GO:0044092)	894	44	22.6	+	1.95	2.71e-05	0.0015
cellular response to cytokine stimulus (GO:0071345)	732	36	18.5	+	1.95	0.000161	0.00639
reproductive process (GO:0022414)	1566	77	39.59	+	1.95	2.07e-08	2.62e-06
multicellular organismal-level homeostasis (GO:0048871)	713	35	18.02	+	1.94	0.000216	0.00809
embryo development (GO:0009790)	1247	61	31.52	+	1.94	9.16e-07	7.98e-05
defense response to symbiont (GO:0140546)	921	45	23.28	+	1.93	2.38e-05	0.00133
positive regulation of signal transduction (GO:0009967)	1658	81	41.91	+	1.93	1.15e-08	1.56e-06
regulation of multicellular organismal process (GO:0051239)	3237	158	81.83	+	1.93	4.04e-17	6.87e-14
regulation of cell projection organization (GO:0031344)	780	38	19.72	+	1.93	0.000159	0.0063
negative regulation of protein metabolic process (GO:0051248)	946	46	23.91	+	1.92	2.72e-05	0.0015
cell migration (GO:0016477)	967	47	24.45	+	1.92	2.08e-05	0.00117
regulation of immune response (GO:0050776)	995	48	25.15	+	1.91	1.81e-05	0.00104
cell differentiation (GO:0030154)	3868	186	97.78	+	1.9	5.48e-20	2.8e-16
cellular developmental process (GO:0048869)	3869	186	97.81	+	1.9	5.57e-20	2.13e-16
regulation of cell development (GO:0060284)	959	46	24.24	+	1.9	3.26e-05	0.00176
cell surface receptor signaling pathway (GO:0007166)	1908	91	48.23	+	1.89	3.88e-09	5.88e-07
leukocyte activation (GO:0045321)	694	33	17.54	+	1.88	0.00051	0.0161
animal organ development (GO:0048513)	2969	141	75.05	+	1.88	4.5e-14	3.83e-11
cell motility (GO:0048870)	1180	56	29.83	+	1.88	5.76e-06	0.000392
embryo development ending in birth or egg hatching (GO:0009792)	864	41	21.84	+	1.88	0.000136	0.00561
regulation of neuron projection development (GO:0010975)	569	27	14.38	+	1.88	0.00169	0.0415
cell development (GO:0048468)	2530	120	63.96	+	1.88	7.87e-12	3.09e-09
negative regulation of signaling (GO:0023057)	1477	70	37.34	+	1.87	4.41e-07	4.17e-05
negative regulation of cell communication (GO:0010648)	1480	70	37.41	+	1.87	4.53e-07	4.26e-05
negative regulation of signal transduction (GO:0009968)	1354	64	34.23	+	1.87	1.55e-06	0.000128
regulation of catalytic activity (GO:0050790)	1566	74	39.59	+	1.87	1.63e-07	1.75e-05
negative regulation of response to stimulus (GO:0048585)	1740	82	43.99	+	1.86	4.05e-08	4.89e-06
response to endogenous stimulus (GO:0009719)	1252	59	31.65	+	1.86	4.17e-06	0.000303
regulation of developmental process (GO:0050793)	2645	124	66.86	+	1.85	5.12e-12	2.12e-09
hemopoiesis (GO:0030097)	790	37	19.97	+	1.85	0.000309	0.0108
negative regulation of apoptotic process (GO:0043066)	985	46	24.9	+	1.85	6.5e-05	0.00311
regulation of molecular function (GO:0065009)	2250	105	56.88	+	1.85	6.23e-10	1.27e-07
regulation of proteolysis (GO:0030162)	731	34	18.48	+	1.84	0.00068	0.0199
cytoskeleton organization (GO:0007010)	1207	56	30.51	+	1.84	1.15e-05	0.000708
regulation of system process (GO:0044057)	647	30	16.36	+	1.83	0.00136	0.0349
regulation of response to stress (GO:0080134)	1424	66	36	+	1.83	1.83e-06	0.000147
negative regulation of programmed cell death (GO:0043069)	1015	47	25.66	+	1.83	8.05e-05	0.00367
regulation of immune system process (GO:0002682)	1685	78	42.6	+	1.83	1.73e-07	1.83e-05
nervous system development (GO:0007399)	2121	98	53.62	+	1.83	3.66e-09	5.67e-07
system development (GO:0048731)	3529	163	89.21	+	1.83	1.62e-15	1.91e-12
chordate embryonic development (GO:0043009)	847	39	21.41	+	1.82	0.000311	0.0108
positive regulation of immune response (GO:0050778)	697	32	17.62	+	1.82	0.00125	0.0327
cell activation (GO:0001775)	789	36	19.95	+	1.8	0.000698	0.0203
positive regulation of response to stimulus (GO:0048584)	2384	108	60.27	+	1.79	1.74e-09	3.02e-07
negative regulation of cellular component organization (GO:0051129)	754	34	19.06	+	1.78	0.00125	0.0327
positive regulation of cell communication (GO:0010647)	1885	85	47.65	+	1.78	1.37e-07	1.5e-05
positive regulation of signaling (GO:0023056)	1886	85	47.68	+	1.78	1.39e-07	1.51e-05
regulation of intracellular signal transduction (GO:1902531)	1916	86	48.44	+	1.78	1.6e-07	1.72e-05
positive regulation of protein metabolic process (GO:0051247)	1316	59	33.27	+	1.77	1.77e-05	0.00103
multicellular organism development (GO:0007275)	4327	193	109.38	+	1.76	4.37e-17	6.69e-14
regulation of protein metabolic process (GO:0051246)	2312	103	58.45	+	1.76	9.51e-09	1.31e-06
regulation of signal transduction (GO:0009966)	3059	136	77.33	+	1.76	1.72e-11	5.99e-09
developmental process involved in reproduction (GO:0003006)	1086	48	27.45	+	1.75	0.000207	0.00782
cellular response to chemical stimulus (GO:0070887)	1845	81	46.64	+	1.74	8.57e-07	7.55e-05
positive regulation of catalytic activity (GO:0043085)	891	39	22.52	+	1.73	0.000957	0.0261
response to oxygen-containing compound (GO:1901700)	1435	62	36.28	+	1.71	3.68e-05	0.00194
positive regulation of cellular metabolic process (GO:0031325)	3211	138	81.17	+	1.7	1.54e-10	4.46e-08
regulation of biological quality (GO:0065008)	3075	132	77.73	+	1.7	3.92e-10	8.97e-08
regulation of cellular component biogenesis (GO:0044087)	1075	46	27.18	+	1.69	0.000624	0.0189
positive regulation of macromolecule biosynthetic process (GO:0010557)	2553	109	64.54	+	1.69	2.92e-08	3.6e-06
positive regulation of cellular component organization (GO:0051130)	1270	54	32.1	+	1.68	0.000201	0.00761
negative regulation of macromolecule biosynthetic process (GO:0010558)	2098	89	53.04	+	1.68	1.11e-06	9.51e-05
cellular response to endogenous stimulus (GO:0071495)	1014	43	25.63	+	1.68	0.000951	0.026
developmental process (GO:0032502)	5896	250	149.05	+	1.68	1.2e-20	9.17e-17
negative regulation of macromolecule metabolic process (GO:0010605)	2767	117	69.95	+	1.67	1.32e-08	1.75e-06
anatomical structure development (GO:0048856)	5523	233	139.62	+	1.67	2.09e-18	6.4e-15
response to stress (GO:0006950)	3308	139	83.62	+	1.66	5.83e-10	1.22e-07
positive regulation of biosynthetic process (GO:0009891)	2679	112	67.72	+	1.65	5.66e-08	6.77e-06
regulation of signaling (GO:0023051)	3544	148	89.59	+	1.65	1.8e-10	4.94e-08
regulation of cell communication (GO:0010646)	3545	148	89.62	+	1.65	1.82e-10	4.89e-08
negative regulation of biosynthetic process (GO:0009890)	2181	91	55.13	+	1.65	1.71e-06	0.000139
negative regulation of metabolic process (GO:0009892)	3003	125	75.91	+	1.65	9.34e-09	1.3e-06
positive regulation of cellular biosynthetic process (GO:0031328)	2627	109	66.41	+	1.64	1.34e-07	1.49e-05
negative regulation of cellular biosynthetic process (GO:0031327)	2145	89	54.22	+	1.64	2.95e-06	0.000223
negative regulation of cellular metabolic process (GO:0031324)	2501	103	63.22	+	1.63	4.64e-07	4.34e-05
regulation of response to stimulus (GO:0048583)	4115	169	104.02	+	1.62	1.64e-11	5.86e-09
regulation of transport (GO:0051049)	1831	75	46.29	+	1.62	3.27e-05	0.00176
immune response (GO:0006955)	1721	70	43.51	+	1.61	7.86e-05	0.00362
regulation of cellular component organization (GO:0051128)	2612	106	66.03	+	1.61	7.27e-07	6.47e-05
immune system process (GO:0002376)	2492	99	63	+	1.57	4.8e-06	0.000339
regulation of gene expression (GO:0010468)	4741	188	119.85	+	1.57	1.45e-11	5.3e-09
negative regulation of biological process (GO:0048519)	5527	219	139.72	+	1.57	6.09e-14	4.91e-11
negative regulation of cellular process (GO:0048523)	4998	198	126.35	+	1.57	2.77e-12	1.29e-09
positive regulation of metabolic process (GO:0009893)	3773	149	95.38	+	1.56	9.09e-09	1.28e-06
positive regulation of molecular function (GO:0044093)	1246	49	31.5	+	1.56	0.00208	0.0475
regulation of macromolecule biosynthetic process (GO:0010556)	4868	190	123.06	+	1.54	4.66e-11	1.49e-08
positive regulation of macromolecule metabolic process (GO:0010604)	3423	133	86.53	+	1.54	2.07e-07	2.12e-05
regulation of cellular metabolic process (GO:0031323)	5768	224	145.81	+	1.54	2.77e-13	1.85e-10
homeostatic process (GO:0042592)	1552	60	39.23	+	1.53	0.00101	0.0272
regulation of cellular biosynthetic process (GO:0031326)	4984	190	125.99	+	1.51	3.81e-10	8.84e-08
regulation of biosynthetic process (GO:0009889)	5069	193	128.14	+	1.51	2.53e-10	6.35e-08
regulation of localization (GO:0032879)	2246	85	56.78	+	1.5	0.000157	0.00625
regulation of macromolecule metabolic process (GO:0060255)	6031	228	152.46	+	1.5	2.57e-12	1.23e-09
response to chemical (GO:0042221)	3794	141	95.91	+	1.47	1.16e-06	9.78e-05
regulation of metabolic process (GO:0019222)	6551	243	165.61	+	1.47	2.24e-12	1.11e-09
regulation of primary metabolic process (GO:0080090)	5571	206	140.83	+	1.46	6.66e-10	1.34e-07
positive regulation of cellular process (GO:0048522)	5836	215	147.53	+	1.46	2.52e-10	6.44e-08
regulation of DNA-templated transcription (GO:0006355)	3162	115	79.93	+	1.44	4.87e-05	0.00245
regulation of RNA biosynthetic process (GO:2001141)	3173	115	80.21	+	1.43	5.03e-05	0.00249
multicellular organismal process (GO:0032501)	7320	265	185.04	+	1.43	1.36e-12	7.72e-10
positive regulation of biological process (GO:0048518)	6412	232	162.09	+	1.43	1.71e-10	4.76e-08
regulation of RNA metabolic process (GO:0051252)	3440	124	86.96	+	1.43	3.17e-05	0.00172
cellular component organization (GO:0016043)	5525	190	139.67	+	1.36	1.38e-06	0.000115
regulation of nucleobase-containing compound metabolic process (GO:0019219)	3742	127	94.6	+	1.34	0.000374	0.0125
cellular component organization or biogenesis (GO:0071840)	5738	191	145.05	+	1.32	1.23e-05	0.000758
regulation of biological process (GO:0050789)	12257	380	309.85	+	1.23	7.39e-10	1.47e-07
biological regulation (GO:0065007)	12671	391	320.31	+	1.22	3.43e-10	8.2e-08
regulation of cellular process (GO:0050794)	11589	353	292.96	+	1.2	1.97e-07	2.04e-05
response to stimulus (GO:0050896)	8826	262	223.12	+	1.17	0.00071	0.0206
sensory perception (GO:0007600)	1672	20	42.27	-	0.47	0.000124	0.00524
DNA damage response (GO:0006974)	754	7	19.06	-	0.37	0.00202	0.0465
G protein-coupled receptor signaling pathway (GO:0007186)	1916	17	48.44	-	0.35	1.04e-07	1.18e-05
RNA processing (GO:0006396)	811	7	20.5	-	0.34	0.000836	0.0237
detection of stimulus (GO:0051606)	771	5	19.49	-	0.26	0.000151	0.00609
DNA repair (GO:0006281)	485	2	12.26	-	0.16	0.000628	0.0189
detection of stimulus involved in sensory perception (GO:0050906)	675	2	17.06	-	0.12	8.36e-06	0.000543
RNA splicing (GO:0008380)	357	1	9.02	-	0.11	0.00186	0.0442
mRNA processing (GO:0006397)	436	1	11.02	-	0.09	0.000295	0.0104
detection of chemical stimulus involved in sensory perception of smell (GO:0050911)	522	0	13.2	-	< 0.01	2.87e-06	0.000218
detection of chemical stimulus involved in sensory perception (GO:0050907)	583	0	14.74	-	< 0.01	5.91e-07	5.39e-05
detection of chemical stimulus (GO:0009593)	614	0	15.52	-	< 0.01	2.69e-07	2.66e-05
sensory perception of smell (GO:0007608)	1156	0	29.22	-	< 0.01	1.16e-13	8.88e-11
sensory perception of chemical stimulus (GO:0007606)	1256	0	31.75	-	< 0.01	6.21e-15	6.34e-12

## Sheet: HMGN1HMGN2-KO-specific upreg.
Table S4. Gene ontology analysis of differentially expressed genes
Analysis Type:	PANTHER Overrepresentation Test (Released 20240807)
Annotation Version and Release Date:	GO Ontology database DOI: 10.5281/zenodo.12173881 Released 2024-06-17
Analyzed List:	upload_1 (Mus musculus)
Reference List:	Mus musculus (all genes in database)
Test Type:	FISHER
Correction:	FDR
GO biological process complete	Mus musculus - REFLIST (21836)	upload_1 (135)	upload_1 (expected)	upload_1 (over/under)	upload_1 (fold Enrichment)	upload_1 (raw P-value)	upload_1 (FDR)
endodermal cell fate determination (GO:0007493)	2	2	0.01	+	> 100	3.79e-05	0.00819
regulation of hair follicle cell proliferation (GO:0071336)	2	2	0.01	+	> 100	3.79e-05	0.00807
positive regulation of aldosterone secretion (GO:2000860)	3	2	0.02	+	> 100	0.000113	0.0183
positive regulation of mineralocorticoid secretion (GO:2000857)	3	2	0.02	+	> 100	0.000113	0.0181
fibroblast growth factor receptor apoptotic signaling pathway (GO:1902178)	3	2	0.02	+	> 100	0.000113	0.0179
positive regulation of aldosterone biosynthetic process (GO:0032349)	3	2	0.02	+	> 100	0.000113	0.0177
positive regulation of aldosterone metabolic process (GO:0032346)	3	2	0.02	+	> 100	0.000113	0.0175
positive regulation of dopaminergic neuron differentiation (GO:1904340)	3	2	0.02	+	> 100	0.000113	0.0174
endocardium formation (GO:0060214)	4	2	0.02	+	80.87	0.000226	0.0296
protein localization to secretory granule (GO:0033366)	4	2	0.02	+	80.87	0.000226	0.0293
endocardial cell differentiation (GO:0060956)	6	3	0.04	+	80.87	4.56e-06	0.00166
stem cell fate specification (GO:0048866)	5	2	0.03	+	64.7	0.000375	0.0438
cardiac endothelial cell differentiation (GO:0003348)	8	3	0.05	+	60.66	1.27e-05	0.00388
lung saccule development (GO:0060430)	13	4	0.08	+	49.77	9.57e-07	0.000523
endodermal cell fate commitment (GO:0001711)	13	3	0.08	+	37.33	6.32e-05	0.0118
endocardium development (GO:0003157)	13	3	0.08	+	37.33	6.32e-05	0.0117
embryonic digestive tract morphogenesis (GO:0048557)	20	4	0.12	+	32.35	6.27e-06	0.00223
positive regulation of steroid hormone secretion (GO:2000833)	16	3	0.1	+	30.33	0.000122	0.0185
signal transduction involved in regulation of gene expression (GO:0023019)	27	5	0.17	+	29.95	6.07e-07	0.000387
embryonic digestive tract development (GO:0048566)	33	6	0.2	+	29.41	4.82e-08	0.000106
regulation of corticosteroid hormone secretion (GO:2000846)	20	3	0.12	+	24.26	0.000244	0.0311
endoderm formation (GO:0001706)	40	6	0.25	+	24.26	1.61e-07	0.000225
regulation of steroid hormone secretion (GO:2000831)	29	4	0.18	+	22.31	2.94e-05	0.00716
male genitalia development (GO:0030539)	22	3	0.14	+	22.06	0.000327	0.0394
retina vasculature development in camera-type eye (GO:0061298)	22	3	0.14	+	22.06	0.000327	0.0391
digestive tract morphogenesis (GO:0048546)	54	7	0.33	+	20.97	4.1e-08	0.000126
genitalia development (GO:0048806)	50	6	0.31	+	19.41	6.35e-07	0.000389
endocrine pancreas development (GO:0031018)	43	5	0.27	+	18.81	6.68e-06	0.00233
lung epithelium development (GO:0060428)	53	5	0.33	+	15.26	1.9e-05	0.00519
regulation of alcohol biosynthetic process (GO:1902930)	53	5	0.33	+	15.26	1.9e-05	0.0051
endoderm development (GO:0007492)	76	7	0.47	+	14.9	4.53e-07	0.000408
regulation of endocrine process (GO:0044060)	58	5	0.36	+	13.94	2.95e-05	0.00696
fibroblast growth factor receptor signaling pathway (GO:0008543)	60	5	0.37	+	13.48	3.49e-05	0.00774
pancreas development (GO:0031016)	79	6	0.49	+	12.28	9.59e-06	0.00319
digestive tract development (GO:0048565)	127	9	0.79	+	11.46	9.65e-08	0.000164
endocrine system development (GO:0035270)	133	9	0.82	+	10.95	1.44e-07	0.00022
formation of primary germ layer (GO:0001704)	104	7	0.64	+	10.89	3.81e-06	0.00146
cellular response to fibroblast growth factor stimulus (GO:0044344)	76	5	0.47	+	10.64	0.000109	0.0181
digestive system development (GO:0055123)	140	9	0.87	+	10.4	2.23e-07	0.000244
response to fibroblast growth factor (GO:0071774)	79	5	0.49	+	10.24	0.000131	0.0193
positive regulation of transmembrane receptor protein serine/threonine kinase signaling pathway (GO:0090100)	104	6	0.64	+	9.33	4.61e-05	0.0093
regulation of BMP signaling pathway (GO:0030510)	105	6	0.65	+	9.24	4.87e-05	0.00956
regulation of smoothened signaling pathway (GO:0008589)	101	5	0.62	+	8.01	0.000413	0.0469
gastrulation (GO:0007369)	162	7	1	+	6.99	6.79e-05	0.0124
cell fate commitment (GO:0045165)	279	12	1.72	+	6.96	1.71e-07	0.000219
regulation of ossification (GO:0030278)	143	6	0.88	+	6.79	0.000267	0.0335
cardiocyte differentiation (GO:0035051)	147	6	0.91	+	6.6	0.000309	0.0379
sex differentiation (GO:0007548)	294	12	1.82	+	6.6	3.01e-07	0.000288
skin epidermis development (GO:0098773)	151	6	0.93	+	6.43	0.000357	0.0424
cellular response to growth factor stimulus (GO:0071363)	438	16	2.71	+	5.91	1.36e-08	0.000104
cell-cell adhesion via plasma-membrane adhesion molecules (GO:0098742)	194	7	1.2	+	5.84	0.000208	0.0275
response to growth factor (GO:0070848)	456	16	2.82	+	5.68	2.39e-08	9.14e-05
lung development (GO:0030324)	230	8	1.42	+	5.63	9.43e-05	0.0162
respiratory tube development (GO:0030323)	233	8	1.44	+	5.55	0.000103	0.0174
regulation of transmembrane receptor protein serine/threonine kinase signaling pathway (GO:0090092)	264	9	1.63	+	5.51	4e-05	0.00839
anterior/posterior pattern specification (GO:0009952)	235	8	1.45	+	5.51	0.000109	0.018
positive regulation of ERK1 and ERK2 cascade (GO:0070374)	208	7	1.29	+	5.44	0.000318	0.0387
connective tissue development (GO:0061448)	253	8	1.56	+	5.11	0.000182	0.0255
ear development (GO:0043583)	256	8	1.58	+	5.05	0.000197	0.0267
respiratory system development (GO:0060541)	263	8	1.63	+	4.92	0.000236	0.0304
embryonic organ morphogenesis (GO:0048562)	331	10	2.05	+	4.89	4.13e-05	0.00855
regulation of ERK1 and ERK2 cascade (GO:0070372)	308	9	1.9	+	4.73	0.00013	0.0193
morphogenesis of an epithelium (GO:0002009)	532	15	3.29	+	4.56	1.09e-06	0.000557
enzyme-linked receptor protein signaling pathway (GO:0007167)	603	17	3.73	+	4.56	1.99e-07	0.000234
regulation of Wnt signaling pathway (GO:0030111)	323	9	2	+	4.51	0.000186	0.0258
regulation of body fluid levels (GO:0050878)	328	9	2.03	+	4.44	0.000208	0.0277
cell surface receptor protein tyrosine kinase signaling pathway (GO:0007169)	407	11	2.52	+	4.37	4.67e-05	0.00929
embryonic morphogenesis (GO:0048598)	643	17	3.98	+	4.28	4.88e-07	0.000415
tissue morphogenesis (GO:0048729)	644	17	3.98	+	4.27	4.99e-07	0.000402
blood vessel morphogenesis (GO:0048514)	460	12	2.84	+	4.22	2.95e-05	0.00706
response to wounding (GO:0009611)	357	9	2.21	+	4.08	0.000387	0.0443
positive regulation of MAPK cascade (GO:0043410)	520	13	3.21	+	4.04	2.12e-05	0.0056
epithelial cell differentiation (GO:0030855)	646	16	3.99	+	4.01	2.53e-06	0.00114
blood vessel development (GO:0001568)	577	14	3.57	+	3.92	1.4e-05	0.00414
tube morphogenesis (GO:0035239)	759	18	4.69	+	3.84	1.05e-06	0.000557
cell-cell adhesion (GO:0098609)	467	11	2.89	+	3.81	0.000158	0.0224
regionalization (GO:0003002)	432	10	2.67	+	3.74	0.000362	0.0426
vasculature development (GO:0001944)	607	14	3.75	+	3.73	2.46e-05	0.00639
embryonic organ development (GO:0048568)	521	12	3.22	+	3.73	9.72e-05	0.0166
muscle structure development (GO:0061061)	548	12	3.39	+	3.54	0.000156	0.0223
sensory organ development (GO:0007423)	647	14	4	+	3.5	4.92e-05	0.00955
epithelium development (GO:0060429)	1213	26	7.5	+	3.47	2.36e-08	0.000121
negative regulation of DNA-templated transcription (GO:0045892)	1232	24	7.62	+	3.15	5.11e-07	0.000392
regulation of MAPK cascade (GO:0043408)	719	14	4.45	+	3.15	0.00015	0.0217
negative regulation of RNA biosynthetic process (GO:1902679)	1241	24	7.67	+	3.13	5.82e-07	0.000406
embryo development (GO:0009790)	1247	24	7.71	+	3.11	6.35e-07	0.000374
positive regulation of cell differentiation (GO:0045597)	997	19	6.16	+	3.08	1.24e-05	0.00387
tube development (GO:0035295)	1002	19	6.19	+	3.07	1.33e-05	0.00399
cellular response to endogenous stimulus (GO:0071495)	1014	19	6.27	+	3.03	1.57e-05	0.00453
head development (GO:0060322)	765	14	4.73	+	2.96	0.000283	0.0353
tissue development (GO:0009888)	1861	34	11.51	+	2.96	6.14e-09	9.4e-05
negative regulation of RNA metabolic process (GO:0051253)	1337	24	8.27	+	2.9	2.17e-06	0.00104
positive regulation of developmental process (GO:0051094)	1517	27	9.38	+	2.88	5.25e-07	0.000383
anatomical structure formation involved in morphogenesis (GO:0048646)	1017	18	6.29	+	2.86	5.62e-05	0.0108
animal organ morphogenesis (GO:0009887)	1079	19	6.67	+	2.85	3.67e-05	0.00804
regulation of anatomical structure morphogenesis (GO:0022603)	925	16	5.72	+	2.8	0.000194	0.0266
cell surface receptor signaling pathway (GO:0007166)	1908	33	11.8	+	2.8	4.11e-08	0.000105
positive regulation of intracellular signal transduction (GO:1902533)	1157	20	7.15	+	2.8	2.92e-05	0.00721
circulatory system development (GO:0072359)	986	17	6.1	+	2.79	0.000126	0.0189
negative regulation of multicellular organismal process (GO:0051241)	1242	21	7.68	+	2.73	2.5e-05	0.00637
positive regulation of signal transduction (GO:0009967)	1658	28	10.25	+	2.73	8.89e-07	0.000504
negative regulation of transcription by RNA polymerase II (GO:0000122)	951	16	5.88	+	2.72	0.000265	0.0336
response to endogenous stimulus (GO:0009719)	1252	21	7.74	+	2.71	2.81e-05	0.00705
positive regulation of transcription by RNA polymerase II (GO:0045944)	1265	21	7.82	+	2.69	3.27e-05	0.00736
negative regulation of nucleobase-containing compound metabolic process (GO:0045934)	1465	24	9.06	+	2.65	1.03e-05	0.00335
anatomical structure morphogenesis (GO:0009653)	2351	37	14.53	+	2.55	5.79e-08	0.000111
positive regulation of cell communication (GO:0010647)	1885	29	11.65	+	2.49	3.56e-06	0.00143
positive regulation of signaling (GO:0023056)	1886	29	11.66	+	2.49	3.59e-06	0.00141
regulation of multicellular organismal development (GO:2000026)	1590	23	9.83	+	2.34	0.000146	0.0213
regulation of cell population proliferation (GO:0042127)	1763	25	10.9	+	2.29	8.41e-05	0.0148
negative regulation of cellular biosynthetic process (GO:0031327)	2145	30	13.26	+	2.26	1.63e-05	0.00453
positive regulation of multicellular organismal process (GO:0051240)	1867	26	11.54	+	2.25	7.44e-05	0.0133
negative regulation of macromolecule biosynthetic process (GO:0010558)	2098	29	12.97	+	2.24	4.52e-05	0.00923
negative regulation of biosynthetic process (GO:0009890)	2181	30	13.48	+	2.22	3.16e-05	0.00735
regulation of signal transduction (GO:0009966)	3059	42	18.91	+	2.22	2.9e-07	0.000296
animal organ development (GO:0048513)	2969	39	18.36	+	2.12	3.14e-06	0.0013
positive regulation of response to stimulus (GO:0048584)	2384	31	14.74	+	2.1	6.92e-05	0.0125
negative regulation of cellular metabolic process (GO:0031324)	2501	32	15.46	+	2.07	5.67e-05	0.0107
regulation of multicellular organismal process (GO:0051239)	3237	41	20.01	+	2.05	4.08e-06	0.00152
regulation of developmental process (GO:0050793)	2645	33	16.35	+	2.02	8.64e-05	0.015
regulation of signaling (GO:0023051)	3544	44	21.91	+	2.01	2.88e-06	0.00126
regulation of cell communication (GO:0010646)	3545	44	21.92	+	2.01	2.89e-06	0.00123
regulation of transcription by RNA polymerase II (GO:0006357)	2455	30	15.18	+	1.98	0.000284	0.035
multicellular organism development (GO:0007275)	4327	52	26.75	+	1.94	6e-07	0.0004
positive regulation of cellular biosynthetic process (GO:0031328)	2627	31	16.24	+	1.91	0.00044	0.0495
system development (GO:0048731)	3529	41	21.82	+	1.88	3.2e-05	0.00732
regulation of response to stimulus (GO:0048583)	4115	47	25.44	+	1.85	1.16e-05	0.0037
anatomical structure development (GO:0048856)	5523	60	34.15	+	1.76	1.28e-06	0.000631
negative regulation of cellular process (GO:0048523)	4998	54	30.9	+	1.75	7.73e-06	0.00263
cell differentiation (GO:0030154)	3868	41	23.91	+	1.71	0.000383	0.0444
cellular developmental process (GO:0048869)	3869	41	23.92	+	1.71	0.000383	0.0442
developmental process (GO:0032502)	5896	62	36.45	+	1.7	2.28e-06	0.00106
negative regulation of biological process (GO:0048519)	5527	57	34.17	+	1.67	1.61e-05	0.00458
positive regulation of cellular process (GO:0048522)	5836	56	36.08	+	1.55	0.00019	0.0262
positive regulation of biological process (GO:0048518)	6412	60	39.64	+	1.51	0.000197	0.0265
multicellular organismal process (GO:0032501)	7320	67	45.26	+	1.48	0.00011	0.018

## Sheet: HMGN1HMGN2-KO-specific downreg.
Table S4. Gene ontology analysis of differentially expressed genes
Analysis Type:	PANTHER Overrepresentation Test (Released 20240807)
Annotation Version and Release Date:	GO Ontology database DOI: 10.5281/zenodo.12173881 Released 2024-06-17
Analyzed List:	upload_1 (Mus musculus)
Reference List:	Mus musculus (all genes in database)
Test Type:	FISHER
Correction:	FDR
GO biological process complete	Mus musculus - REFLIST (21836)	upload_1 (534)	upload_1 (expected)	upload_1 (over/under)	upload_1 (fold Enrichment)	upload_1 (raw P-value)	upload_1 (FDR)
positive regulation of lipid transporter activity (GO:0110113)	2	2	0.05	+	40.89	0.000597	0.018
phospholipid transfer to membrane (GO:0006649)	2	2	0.05	+	40.89	0.000597	0.018
negative regulation of smooth muscle cell-matrix adhesion (GO:2000098)	2	2	0.05	+	40.89	0.000597	0.0179
negative regulation of cardiac epithelial to mesenchymal transition (GO:0062044)	2	2	0.05	+	40.89	0.000597	0.0179
mercury ion transport (GO:0015694)	2	2	0.05	+	40.89	0.000597	0.0179
cell proliferation involved in embryonic placenta development (GO:0060722)	2	2	0.05	+	40.89	0.000597	0.0178
spongiotrophoblast cell proliferation (GO:0060720)	2	2	0.05	+	40.89	0.000597	0.0178
negative regulation of dendritic cell antigen processing and presentation (GO:0002605)	3	2	0.07	+	27.26	0.00176	0.0411
cellular detoxification of metal ion (GO:0140961)	3	2	0.07	+	27.26	0.00176	0.0411
regulation of lipid transporter activity (GO:0110112)	3	2	0.07	+	27.26	0.00176	0.041
macrophage colony-stimulating factor signaling pathway (GO:0038145)	3	2	0.07	+	27.26	0.00176	0.041
spongiotrophoblast layer developmental growth (GO:0090214)	3	2	0.07	+	27.26	0.00176	0.0409
cellular detoxification of cadmium ion (GO:0098849)	3	2	0.07	+	27.26	0.00176	0.0408
detoxification of mercury ion (GO:0050787)	3	2	0.07	+	27.26	0.00176	0.0408
neuromuscular junction development, skeletal muscle fiber (GO:0098529)	3	2	0.07	+	27.26	0.00176	0.0407
regulation of smooth muscle cell-matrix adhesion (GO:2000097)	5	3	0.12	+	24.53	0.00014	0.00545
post-embryonic camera-type eye morphogenesis (GO:0048597)	5	3	0.12	+	24.53	0.00014	0.00544
positive regulation of macrophage proliferation (GO:0120041)	6	3	0.15	+	20.45	0.000275	0.00948
post-embryonic eye morphogenesis (GO:0048050)	6	3	0.15	+	20.45	0.000275	0.00946
regulation of axon diameter (GO:0031133)	6	3	0.15	+	20.45	0.000275	0.00943
microglial cell proliferation (GO:0061518)	9	4	0.22	+	18.17	4.04e-05	0.00198
macrophage proliferation (GO:0061517)	9	4	0.22	+	18.17	4.04e-05	0.00197
negative regulation of T-helper 2 cell differentiation (GO:0045629)	7	3	0.17	+	17.52	0.000473	0.0149
cytolysis in another organism (GO:0051715)	7	3	0.17	+	17.52	0.000473	0.0148
regulation of macrophage proliferation (GO:0120040)	7	3	0.17	+	17.52	0.000473	0.0148
positive regulation of gap junction assembly (GO:1903598)	7	3	0.17	+	17.52	0.000473	0.0148
regulation of gap junction assembly (GO:1903596)	10	4	0.24	+	16.36	6.61e-05	0.00304
positive regulation of pyroptotic inflammatory response (GO:0140639)	8	3	0.2	+	15.33	0.000743	0.0214
negative regulation of tubulin deacetylation (GO:1904428)	8	3	0.2	+	15.33	0.000743	0.0214
negative regulation of plasminogen activation (GO:0010757)	8	3	0.2	+	15.33	0.000743	0.0213
cytolysis (GO:0019835)	8	3	0.2	+	15.33	0.000743	0.0213
bleb assembly (GO:0032060)	11	4	0.27	+	14.87	0.000102	0.00426
positive regulation of hair follicle development (GO:0051798)	12	4	0.29	+	13.63	0.00015	0.00571
negative regulation of cardiocyte differentiation (GO:1905208)	12	4	0.29	+	13.63	0.00015	0.00569
regulation of dendritic cell antigen processing and presentation (GO:0002604)	10	3	0.24	+	12.27	0.00154	0.0372
collagen biosynthetic process (GO:0032964)	10	3	0.24	+	12.27	0.00154	0.0371
loop of Henle development (GO:0072070)	10	3	0.24	+	12.27	0.00154	0.037
negative regulation of fibrinolysis (GO:0051918)	10	3	0.24	+	12.27	0.00154	0.037
positive regulation of myeloid cell apoptotic process (GO:0033034)	10	3	0.24	+	12.27	0.00154	0.0369
post-embryonic camera-type eye development (GO:0031077)	10	3	0.24	+	12.27	0.00154	0.0369
norepinephrine biosynthetic process (GO:0042421)	10	3	0.24	+	12.27	0.00154	0.0368
membranous septum morphogenesis (GO:0003149)	10	3	0.24	+	12.27	0.00154	0.0367
neuronal ion channel clustering (GO:0045161)	14	4	0.34	+	11.68	0.000291	0.00994
regulation of cell projection size (GO:0032536)	14	4	0.34	+	11.68	0.000291	0.00991
positive regulation of vascular endothelial growth factor receptor signaling pathway (GO:0030949)	14	4	0.34	+	11.68	0.000291	0.00989
siRNA-mediated heterochromatin formation (GO:0141194)	11	3	0.27	+	11.15	0.00207	0.0468
siRNA-mediated retrotransposon silencing by heterochromatin formation (GO:0141007)	11	3	0.27	+	11.15	0.00207	0.0468
neuron projection extension involved in neuron projection guidance (GO:1902284)	11	3	0.27	+	11.15	0.00207	0.0467
axon extension involved in axon guidance (GO:0048846)	11	3	0.27	+	11.15	0.00207	0.0466
regulation of fibroblast growth factor production (GO:0090270)	11	3	0.27	+	11.15	0.00207	0.0466
blood vessel endothelial cell differentiation (GO:0060837)	11	3	0.27	+	11.15	0.00207	0.0465
negative regulation of fibroblast growth factor receptor signaling pathway (GO:0040037)	20	5	0.49	+	10.22	9.82e-05	0.00418
retinal cone cell differentiation (GO:0042670)	16	4	0.39	+	10.22	0.000509	0.0157
detoxification of inorganic compound (GO:0061687)	16	4	0.39	+	10.22	0.000509	0.0157
peptidyl-tyrosine autophosphorylation (GO:0038083)	17	4	0.42	+	9.62	0.000653	0.0192
iron ion transmembrane transport (GO:0034755)	18	4	0.44	+	9.09	0.000824	0.023
regulation of plasma membrane organization (GO:1903729)	18	4	0.44	+	9.09	0.000824	0.0229
cell differentiation involved in embryonic placenta development (GO:0060706)	32	7	0.78	+	8.94	9.95e-06	0.000598
regulation of vascular endothelial growth factor receptor signaling pathway (GO:0030947)	33	7	0.81	+	8.67	1.24e-05	0.000718
retrotransposon silencing by heterochromatin formation (GO:0141005)	19	4	0.46	+	8.61	0.00102	0.0273
anatomical structure regression (GO:0060033)	19	4	0.46	+	8.61	0.00102	0.0273
regulation of natural killer cell differentiation (GO:0032823)	19	4	0.46	+	8.61	0.00102	0.0272
neutrophil homeostasis (GO:0001780)	24	5	0.59	+	8.52	0.000248	0.0087
catechol-containing compound biosynthetic process (GO:0009713)	24	5	0.59	+	8.52	0.000248	0.00868
catecholamine biosynthetic process (GO:0042423)	24	5	0.59	+	8.52	0.000248	0.00866
regulation of cardiocyte differentiation (GO:1905207)	29	6	0.71	+	8.46	6.12e-05	0.00289
piRNA processing (GO:0034587)	20	4	0.49	+	8.18	0.00125	0.0319
hepatocyte apoptotic process (GO:0097284)	20	4	0.49	+	8.18	0.00125	0.0318
trabecula formation (GO:0060343)	26	5	0.64	+	7.86	0.000369	0.0121
toll-like receptor 3 signaling pathway (GO:0034138)	21	4	0.51	+	7.79	0.00152	0.037
regulation of antigen processing and presentation (GO:0002577)	21	4	0.51	+	7.79	0.00152	0.037
regulation of hair follicle development (GO:0051797)	21	4	0.51	+	7.79	0.00152	0.0369
positive chemotaxis (GO:0050918)	21	4	0.51	+	7.79	0.00152	0.0368
negative regulation of smooth muscle cell migration (GO:0014912)	37	7	0.9	+	7.74	2.74e-05	0.00142
secondary palate development (GO:0062009)	27	5	0.66	+	7.57	0.000444	0.0141
regulation of macrophage differentiation (GO:0045649)	22	4	0.54	+	7.43	0.00182	0.0419
regulation of endothelial cell chemotaxis (GO:2001026)	22	4	0.54	+	7.43	0.00182	0.0419
cellular response to cadmium ion (GO:0071276)	28	5	0.68	+	7.3	0.00053	0.0162
sarcomere organization (GO:0045214)	45	8	1.1	+	7.27	1.18e-05	0.000687
pharyngeal system development (GO:0060037)	34	6	0.83	+	7.22	0.000156	0.00592
negative regulation of vascular associated smooth muscle cell proliferation (GO:1904706)	34	6	0.83	+	7.22	0.000156	0.00591
regulation of macrophage chemotaxis (GO:0010758)	34	6	0.83	+	7.22	0.000156	0.00589
regulation of fibroblast growth factor receptor signaling pathway (GO:0040036)	35	6	0.86	+	7.01	0.000185	0.00675
branching involved in blood vessel morphogenesis (GO:0001569)	41	7	1	+	6.98	5.5e-05	0.00262
positive regulation of focal adhesion assembly (GO:0051894)	30	5	0.73	+	6.82	0.000737	0.0213
icosanoid secretion (GO:0032309)	30	5	0.73	+	6.82	0.000737	0.0213
proximal/distal pattern formation (GO:0009954)	37	6	0.9	+	6.63	0.000254	0.00883
heart trabecula morphogenesis (GO:0061384)	37	6	0.9	+	6.63	0.000254	0.00881
myofibril assembly (GO:0030239)	68	11	1.66	+	6.61	7.34e-07	6.35e-05
positive regulation of glial cell proliferation (GO:0060252)	31	5	0.76	+	6.6	0.000862	0.0238
regulation of monocyte chemotactic protein-1 production (GO:0071637)	31	5	0.76	+	6.6	0.000862	0.0237
surfactant homeostasis (GO:0043129)	31	5	0.76	+	6.6	0.000862	0.0237
positive regulation of transforming growth factor beta receptor signaling pathway (GO:0030511)	31	5	0.76	+	6.6	0.000862	0.0237
positive regulation of cellular response to transforming growth factor beta stimulus (GO:1903846)	31	5	0.76	+	6.6	0.000862	0.0236
glycerophospholipid catabolic process (GO:0046475)	31	5	0.76	+	6.6	0.000862	0.0236
regulation of astrocyte differentiation (GO:0048710)	38	6	0.93	+	6.46	0.000295	0.00996
striated muscle cell development (GO:0055002)	70	11	1.71	+	6.43	9.92e-07	8.3e-05
retrotransposon silencing (GO:0010526)	32	5	0.78	+	6.39	0.001	0.027
trabecula morphogenesis (GO:0061383)	52	8	1.27	+	6.29	3.54e-05	0.00177
pituitary gland development (GO:0021983)	39	6	0.95	+	6.29	0.000342	0.0113
collagen fibril organization (GO:0030199)	59	9	1.44	+	6.24	1.24e-05	0.000716
response to protozoan (GO:0001562)	46	7	1.12	+	6.22	0.000118	0.00473
regulation of transforming growth factor beta production (GO:0071634)	33	5	0.81	+	6.2	0.00116	0.0301
glial cell proliferation (GO:0014009)	33	5	0.81	+	6.2	0.00116	0.0301
positive regulation of leukocyte apoptotic process (GO:2000108)	33	5	0.81	+	6.2	0.00116	0.03
insulin-like growth factor receptor signaling pathway (GO:0048009)	33	5	0.81	+	6.2	0.00116	0.03
extracellular matrix assembly (GO:0085029)	33	5	0.81	+	6.2	0.00116	0.0299
negative regulation of cartilage development (GO:0061037)	33	5	0.81	+	6.2	0.00116	0.0299
regulation of cardiac muscle cell contraction (GO:0086004)	40	6	0.98	+	6.13	0.000394	0.0127
response to cadmium ion (GO:0046686)	40	6	0.98	+	6.13	0.000394	0.0127
sprouting angiogenesis (GO:0002040)	61	9	1.49	+	6.03	1.64e-05	0.000918
basement membrane organization (GO:0071711)	34	5	0.83	+	6.01	0.00133	0.0332
ventricular cardiac muscle tissue development (GO:0003229)	68	10	1.66	+	6.01	5.73e-06	0.000375
brown fat cell differentiation (GO:0050873)	41	6	1	+	5.98	0.000452	0.0143
regulation of actin filament-based movement (GO:1903115)	49	7	1.2	+	5.84	0.000177	0.0066
keratinocyte proliferation (GO:0043616)	35	5	0.86	+	5.84	0.00152	0.0371
ventricular cardiac muscle tissue morphogenesis (GO:0055010)	56	8	1.37	+	5.84	6.14e-05	0.0029
positive regulation of cell-substrate junction organization (GO:0150117)	35	5	0.86	+	5.84	0.00152	0.0371
negative chemotaxis (GO:0050919)	42	6	1.03	+	5.84	0.000516	0.0159
defense response to protozoan (GO:0042832)	42	6	1.03	+	5.84	0.000516	0.0159
eye photoreceptor cell development (GO:0042462)	42	6	1.03	+	5.84	0.000516	0.0158
regulation of glial cell proliferation (GO:0060251)	57	8	1.39	+	5.74	6.99e-05	0.00317
phospholipid catabolic process (GO:0009395)	50	7	1.22	+	5.72	0.000202	0.00733
regulation of kidney development (GO:0090183)	36	5	0.88	+	5.68	0.00173	0.0407
muscle cell migration (GO:0014812)	36	5	0.88	+	5.68	0.00173	0.0406
regulation of calcium ion import (GO:0090279)	51	7	1.25	+	5.61	0.000229	0.00817
icosanoid transport (GO:0071715)	44	6	1.08	+	5.58	0.000667	0.0195
negative regulation of cell-matrix adhesion (GO:0001953)	37	5	0.9	+	5.53	0.00196	0.0447
cell proliferation in forebrain (GO:0021846)	37	5	0.9	+	5.53	0.00196	0.0446
regulation of blood coagulation (GO:0030193)	67	9	1.64	+	5.49	3.54e-05	0.00178
semaphorin-plexin signaling pathway (GO:0071526)	45	6	1.1	+	5.45	0.000754	0.0215
fibroblast growth factor receptor signaling pathway (GO:0008543)	60	8	1.47	+	5.45	0.000102	0.00427
ureteric bud morphogenesis (GO:0060675)	60	8	1.47	+	5.45	0.000102	0.00426
regulation of intrinsic apoptotic signaling pathway in response to DNA damage (GO:1902229)	38	5	0.93	+	5.38	0.00221	0.0488
regulation of heart rate by cardiac conduction (GO:0086091)	38	5	0.93	+	5.38	0.00221	0.0488
mesonephric tubule morphogenesis (GO:0072171)	61	8	1.49	+	5.36	0.000114	0.00465
negative regulation of cell-substrate adhesion (GO:0010812)	61	8	1.49	+	5.36	0.000114	0.00464
tissue regeneration (GO:0042246)	61	8	1.49	+	5.36	0.000114	0.00463
regulation of hemostasis (GO:1900046)	69	9	1.69	+	5.33	4.5e-05	0.00217
renal tubule development (GO:0061326)	93	12	2.27	+	5.28	2.79e-06	0.000207
nephron tubule development (GO:0072080)	86	11	2.1	+	5.23	7.88e-06	0.000493
inflammatory response to antigenic stimulus (GO:0002437)	47	6	1.15	+	5.22	0.000954	0.0258
face development (GO:0060324)	63	8	1.54	+	5.19	0.000144	0.00554
head morphogenesis (GO:0060323)	48	6	1.17	+	5.11	0.00107	0.0282
nephron tubule morphogenesis (GO:0072078)	72	9	1.76	+	5.11	6.33e-05	0.00294
regulation of coagulation (GO:0050818)	72	9	1.76	+	5.11	6.33e-05	0.00293
positive regulation of mononuclear cell migration (GO:0071677)	97	12	2.37	+	5.06	4.37e-06	0.0003
fat cell differentiation (GO:0045444)	146	18	3.57	+	5.04	1.94e-08	2.52e-06
cardiac muscle tissue morphogenesis (GO:0055008)	73	9	1.79	+	5.04	7.07e-05	0.00319
regulation of cartilage development (GO:0061035)	73	9	1.79	+	5.04	7.07e-05	0.00318
positive regulation of cell-matrix adhesion (GO:0001954)	65	8	1.59	+	5.03	0.00018	0.00666
leukocyte cell-cell adhesion (GO:0007159)	65	8	1.59	+	5.03	0.00018	0.00665
negative regulation of wound healing (GO:0061045)	65	8	1.59	+	5.03	0.00018	0.00663
regulation of extrinsic apoptotic signaling pathway via death domain receptors (GO:1902041)	49	6	1.2	+	5.01	0.00119	0.0304
regulation of macrophage migration (GO:1905521)	49	6	1.2	+	5.01	0.00119	0.0304
cardiac ventricle morphogenesis (GO:0003208)	82	10	2.01	+	4.99	3.1e-05	0.00159
nephron epithelium morphogenesis (GO:0072088)	74	9	1.81	+	4.97	7.87e-05	0.00348
negative regulation of smooth muscle cell proliferation (GO:0048662)	74	9	1.81	+	4.97	7.87e-05	0.00347
cardiac chamber morphogenesis (GO:0003206)	148	18	3.62	+	4.97	2.41e-08	3.02e-06
regulation of smooth muscle cell migration (GO:0014910)	107	13	2.62	+	4.97	2.15e-06	0.000166
actomyosin structure organization (GO:0031032)	124	15	3.03	+	4.95	3.79e-07	3.59e-05
neuron recognition (GO:0008038)	50	6	1.22	+	4.91	0.00133	0.0332
mammary gland morphogenesis (GO:0060443)	59	7	1.44	+	4.85	0.000571	0.0173
nephron morphogenesis (GO:0072028)	76	9	1.86	+	4.84	9.72e-05	0.00416
cellular response to fibroblast growth factor stimulus (GO:0044344)	76	9	1.86	+	4.84	9.72e-05	0.00415
regulation of cell-matrix adhesion (GO:0001952)	127	15	3.11	+	4.83	5.19e-07	4.73e-05
regulation of T cell migration (GO:2000404)	51	6	1.25	+	4.81	0.00147	0.0363
kidney morphogenesis (GO:0060993)	94	11	2.3	+	4.79	1.87e-05	0.00101
glutathione metabolic process (GO:0006749)	60	7	1.47	+	4.77	0.000633	0.0187
eye photoreceptor cell differentiation (GO:0001754)	60	7	1.47	+	4.77	0.000633	0.0186
positive regulation of endothelial cell migration (GO:0010595)	112	13	2.74	+	4.75	3.61e-06	0.000256
diencephalon development (GO:0021536)	78	9	1.91	+	4.72	0.000119	0.00478
positive regulation of fibroblast proliferation (GO:0048146)	78	9	1.91	+	4.72	0.000119	0.00477
renal tubule morphogenesis (GO:0061333)	78	9	1.91	+	4.72	0.000119	0.00475
nephron epithelium development (GO:0072009)	105	12	2.57	+	4.67	1e-05	0.000599
response to fibroblast growth factor (GO:0071774)	79	9	1.93	+	4.66	0.000132	0.00517
positive regulation of vasoconstriction (GO:0045907)	53	6	1.3	+	4.63	0.0018	0.0415
cellular response to interferon-beta (GO:0035458)	62	7	1.52	+	4.62	0.000773	0.0219
photoreceptor cell development (GO:0042461)	62	7	1.52	+	4.62	0.000773	0.0219
negative regulation of lymphocyte mediated immunity (GO:0002707)	62	7	1.52	+	4.62	0.000773	0.0218
response to interferon-beta (GO:0035456)	71	8	1.74	+	4.61	0.000334	0.0111
negative regulation of immune effector process (GO:0002698)	142	16	3.47	+	4.61	4.16e-07	3.87e-05
positive regulation of gliogenesis (GO:0014015)	90	10	2.2	+	4.54	6.97e-05	0.00317
positive regulation of cell cycle G1/S phase transition (GO:1902808)	63	7	1.54	+	4.54	0.000852	0.0236
peptidyl-tyrosine phosphorylation (GO:0018108)	100	11	2.45	+	4.5	3.36e-05	0.00171
positive regulation of leukocyte chemotaxis (GO:0002690)	100	11	2.45	+	4.5	3.36e-05	0.0017
regulation of focal adhesion assembly (GO:0051893)	64	7	1.57	+	4.47	0.000936	0.0255
regulation of cell-substrate junction assembly (GO:0090109)	64	7	1.57	+	4.47	0.000936	0.0254
homotypic cell-cell adhesion (GO:0034109)	55	6	1.35	+	4.46	0.00218	0.0485
axon guidance (GO:0007411)	239	26	5.84	+	4.45	2.26e-10	5.78e-08
neuron projection guidance (GO:0097485)	240	26	5.87	+	4.43	2.48e-10	6.24e-08
peptidyl-tyrosine modification (GO:0018212)	102	11	2.49	+	4.41	4.04e-05	0.00198
heart contraction (GO:0060047)	93	10	2.27	+	4.4	9.23e-05	0.00399
cardiac muscle contraction (GO:0060048)	75	8	1.83	+	4.36	0.000487	0.0152
intermediate filament organization (GO:0045109)	75	8	1.83	+	4.36	0.000487	0.0151
kidney epithelium development (GO:0072073)	141	15	3.45	+	4.35	1.99e-06	0.000155
ureteric bud development (GO:0001657)	94	10	2.3	+	4.35	0.000101	0.00428
muscle organ morphogenesis (GO:0048644)	94	10	2.3	+	4.35	0.000101	0.00426
cytokine production involved in immune response (GO:0002367)	66	7	1.61	+	4.34	0.00113	0.0296
cell-matrix adhesion (GO:0007160)	132	14	3.23	+	4.34	4.51e-06	0.000307
regulation of lymphocyte migration (GO:2000401)	66	7	1.61	+	4.34	0.00113	0.0296
negative regulation of cysteine-type endopeptidase activity involved in apoptotic process (GO:0043154)	66	7	1.61	+	4.34	0.00113	0.0295
muscle tissue morphogenesis (GO:0060415)	85	9	2.08	+	4.33	0.000231	0.00823
regulation of mononuclear cell migration (GO:0071675)	142	15	3.47	+	4.32	2.17e-06	0.000167
embryonic placenta development (GO:0001892)	114	12	2.79	+	4.3	2.32e-05	0.00124
mesonephric tubule development (GO:0072164)	95	10	2.32	+	4.3	0.00011	0.00454
mesonephric epithelium development (GO:0072163)	95	10	2.32	+	4.3	0.00011	0.00453
muscle cell development (GO:0055001)	190	20	4.65	+	4.3	4.79e-08	5.52e-06
positive regulation of chemotaxis (GO:0050921)	154	16	3.77	+	4.25	1.25e-06	0.000101
regulation of vascular associated smooth muscle cell proliferation (GO:1904705)	77	8	1.88	+	4.25	0.000582	0.0176
regeneration (GO:0031099)	117	12	2.86	+	4.19	3.02e-05	0.00155
outflow tract morphogenesis (GO:0003151)	88	9	2.15	+	4.18	0.000301	0.0101
mesonephros development (GO:0001823)	98	10	2.4	+	4.17	0.000143	0.00554
striated muscle contraction (GO:0006941)	108	11	2.64	+	4.16	6.86e-05	0.00313
collagen metabolic process (GO:0032963)	69	7	1.69	+	4.15	0.00146	0.0362
regulation of cell-substrate junction organization (GO:0150116)	69	7	1.69	+	4.15	0.00146	0.0361
regulation of cell-substrate adhesion (GO:0010810)	227	23	5.55	+	4.14	9.83e-09	1.39e-06
cellular anatomical entity morphogenesis (GO:0032989)	129	13	3.15	+	4.12	1.72e-05	0.000953
cellular component assembly involved in morphogenesis (GO:0010927)	129	13	3.15	+	4.12	1.72e-05	0.000949
positive regulation of cell-substrate adhesion (GO:0010811)	139	14	3.4	+	4.12	8.25e-06	0.000514
nephron development (GO:0072006)	140	14	3.42	+	4.09	8.97e-06	0.000549
negative regulation of calcium ion transport (GO:0051926)	70	7	1.71	+	4.09	0.00159	0.038
regulation of gliogenesis (GO:0014013)	140	14	3.42	+	4.09	8.97e-06	0.000547
photoreceptor cell differentiation (GO:0046530)	80	8	1.96	+	4.09	0.000752	0.0215
regulation of wound healing (GO:0061041)	130	13	3.18	+	4.09	1.87e-05	0.00101
osteoblast differentiation (GO:0001649)	111	11	2.71	+	4.05	8.81e-05	0.00384
disruption of cell in another organism (GO:0141061)	91	9	2.23	+	4.04	0.000387	0.0126
stem cell development (GO:0048864)	91	9	2.23	+	4.04	0.000387	0.0126
killing of cells of another organism (GO:0031640)	91	9	2.23	+	4.04	0.000387	0.0125
cardiac septum morphogenesis (GO:0060411)	81	8	1.98	+	4.04	0.000817	0.0229
metanephros development (GO:0001656)	81	8	1.98	+	4.04	0.000817	0.0229
phagocytosis (GO:0006909)	152	15	3.72	+	4.04	5.08e-06	0.00034
negative regulation of blood vessel morphogenesis (GO:2000181)	112	11	2.74	+	4.02	9.56e-05	0.00412
positive regulation of phosphatidylinositol 3-kinase/protein kinase B signal transduction (GO:0051897)	194	19	4.74	+	4	3.23e-07	3.13e-05
cell-substrate adhesion (GO:0031589)	184	18	4.5	+	4	6.69e-07	5.92e-05
regulation of chemotaxis (GO:0050920)	215	21	5.26	+	3.99	8.14e-08	8.78e-06
positive regulation of epithelial cell migration (GO:0010634)	164	16	4.01	+	3.99	2.88e-06	0.000211
negative regulation of vasculature development (GO:1901343)	113	11	2.76	+	3.98	0.000104	0.00432
regulation of cardiac muscle contraction (GO:0055117)	72	7	1.76	+	3.98	0.00188	0.0431
positive regulation of leukocyte migration (GO:0002687)	165	16	4.04	+	3.97	3.12e-06	0.000226
cardiac chamber development (GO:0003205)	196	19	4.79	+	3.96	3.78e-07	3.6e-05
extracellular matrix organization (GO:0030198)	279	27	6.82	+	3.96	1.41e-09	2.91e-07
external encapsulating structure organization (GO:0045229)	280	27	6.85	+	3.94	1.52e-09	3.03e-07
extracellular structure organization (GO:0043062)	281	27	6.87	+	3.93	1.64e-09	3.19e-07
negative regulation of cysteine-type endopeptidase activity (GO:2000117)	73	7	1.79	+	3.92	0.00203	0.0461
branching morphogenesis of an epithelial tube (GO:0048754)	167	16	4.08	+	3.92	3.65e-06	0.000257
intermediate filament cytoskeleton organization (GO:0045104)	94	9	2.3	+	3.92	0.000493	0.0153
cardiac ventricle development (GO:0003231)	147	14	3.59	+	3.89	1.57e-05	0.000884
regulation of fibroblast proliferation (GO:0048145)	126	12	3.08	+	3.89	6.29e-05	0.00295
regulation of leukocyte chemotaxis (GO:0002688)	126	12	3.08	+	3.89	6.29e-05	0.00294
response to type II interferon (GO:0034341)	116	11	2.84	+	3.88	0.000131	0.00517
intermediate filament-based process (GO:0045103)	95	9	2.32	+	3.87	0.000533	0.0163
detoxification (GO:0098754)	74	7	1.81	+	3.87	0.0022	0.0487
gland morphogenesis (GO:0022612)	127	12	3.11	+	3.86	6.79e-05	0.00311
positive regulation of vasculature development (GO:1904018)	180	17	4.4	+	3.86	2.22e-06	0.000169
negative regulation of cellular response to growth factor stimulus (GO:0090288)	106	10	2.59	+	3.86	0.000274	0.00948
positive regulation of JNK cascade (GO:0046330)	106	10	2.59	+	3.86	0.000274	0.00946
positive regulation of protein serine/threonine kinase activity (GO:0071902)	159	15	3.89	+	3.86	8.82e-06	0.000543
epithelium migration (GO:0090132)	117	11	2.86	+	3.84	0.000142	0.00548
regulation of smooth muscle cell proliferation (GO:0048660)	192	18	4.7	+	3.83	1.25e-06	0.000102
positive regulation of peptidyl-serine phosphorylation (GO:0033138)	107	10	2.62	+	3.82	0.000296	0.00997
angiogenesis (GO:0001525)	343	32	8.39	+	3.81	1.07e-10	3.2e-08
heart process (GO:0003015)	108	10	2.64	+	3.79	0.000319	0.0106
negative regulation of endopeptidase activity (GO:0010951)	162	15	3.96	+	3.79	1.11e-05	0.000655
heart morphogenesis (GO:0003007)	282	26	6.9	+	3.77	7.86e-09	1.15e-06
cellular response to type II interferon (GO:0071346)	87	8	2.13	+	3.76	0.00131	0.0329
tissue migration (GO:0090130)	120	11	2.93	+	3.75	0.000177	0.00658
negative regulation of angiogenesis (GO:0016525)	110	10	2.69	+	3.72	0.00037	0.0121
positive regulation of angiogenesis (GO:0045766)	177	16	4.33	+	3.7	7.72e-06	0.00049
mesenchymal cell differentiation (GO:0048762)	177	16	4.33	+	3.7	7.72e-06	0.000488
morphogenesis of a branching structure (GO:0001763)	211	19	5.16	+	3.68	1.17e-06	9.69e-05
morphogenesis of a branching epithelium (GO:0061138)	200	18	4.89	+	3.68	2.25e-06	0.00017
negative regulation of response to wounding (GO:1903035)	89	8	2.18	+	3.68	0.00151	0.0371
striated muscle cell differentiation (GO:0051146)	246	22	6.02	+	3.66	1.91e-07	1.91e-05
negative regulation of peptidase activity (GO:0010466)	235	21	5.75	+	3.65	3.66e-07	3.51e-05
cell killing (GO:0001906)	146	13	3.57	+	3.64	6.35e-05	0.00293
regulation of striated muscle contraction (GO:0006942)	90	8	2.2	+	3.63	0.00163	0.0385
vasculogenesis (GO:0001570)	90	8	2.2	+	3.63	0.00163	0.0384
morphogenesis of embryonic epithelium (GO:0016331)	180	16	4.4	+	3.63	9.55e-06	0.000576
stem cell proliferation (GO:0072089)	91	8	2.23	+	3.59	0.00175	0.0409
neuron projection extension (GO:1990138)	91	8	2.23	+	3.59	0.00175	0.0408
skin development (GO:0043588)	308	27	7.53	+	3.58	1.19e-08	1.66e-06
placenta development (GO:0001890)	183	16	4.48	+	3.58	1.18e-05	0.000688
skin epidermis development (GO:0098773)	151	13	3.69	+	3.52	8.97e-05	0.00389
alpha-beta T cell differentiation (GO:0046632)	93	8	2.27	+	3.52	0.00201	0.0455
positive regulation of MAP kinase activity (GO:0043406)	105	9	2.57	+	3.5	0.0011	0.029
positive regulation of tumor necrosis factor production (GO:0032760)	117	10	2.86	+	3.49	0.000605	0.018
positive regulation of smooth muscle cell proliferation (GO:0048661)	117	10	2.86	+	3.49	0.000605	0.0179
canonical Wnt signaling pathway (GO:0060070)	106	9	2.59	+	3.47	0.00118	0.0302
blood vessel morphogenesis (GO:0048514)	460	39	11.25	+	3.47	1.75e-11	6.24e-09
positive regulation of cell migration (GO:0030335)	602	51	14.72	+	3.46	1.18e-14	9e-12
cartilage development (GO:0051216)	189	16	4.62	+	3.46	1.76e-05	0.000972
wound healing (GO:0042060)	260	22	6.36	+	3.46	4.95e-07	4.55e-05
muscle cell differentiation (GO:0042692)	320	27	7.83	+	3.45	2.66e-08	3.29e-06
epithelial tube morphogenesis (GO:0060562)	368	31	9	+	3.44	2.55e-09	4.2e-07
hair follicle development (GO:0001942)	107	9	2.62	+	3.44	0.00126	0.0318
regulation of leukocyte apoptotic process (GO:2000106)	107	9	2.62	+	3.44	0.00126	0.0318
positive regulation of tumor necrosis factor superfamily cytokine production (GO:1903557)	119	10	2.91	+	3.44	0.000691	0.0202
camera-type eye morphogenesis (GO:0048593)	155	13	3.79	+	3.43	0.000117	0.00472
eye morphogenesis (GO:0048592)	180	15	4.4	+	3.41	3.85e-05	0.0019
regulation of leukocyte migration (GO:0002685)	240	20	5.87	+	3.41	2.07e-06	0.00016
renal system development (GO:0072001)	337	28	8.24	+	3.4	2.05e-08	2.62e-06
embryonic limb morphogenesis (GO:0030326)	145	12	3.55	+	3.38	0.00024	0.00846
embryonic appendage morphogenesis (GO:0035113)	145	12	3.55	+	3.38	0.00024	0.00844
positive regulation of cell junction assembly (GO:1901890)	133	11	3.25	+	3.38	0.000434	0.0138
endocrine system development (GO:0035270)	133	11	3.25	+	3.38	0.000434	0.0138
axonogenesis (GO:0007409)	387	32	9.46	+	3.38	2.22e-09	3.83e-07
mesenchyme development (GO:0060485)	242	20	5.92	+	3.38	2.35e-06	0.000177
lung development (GO:0030324)	230	19	5.62	+	3.38	4.21e-06	0.000293
negative regulation of cell adhesion (GO:0007162)	315	26	7.7	+	3.38	7.5e-08	8.15e-06
keratinocyte differentiation (GO:0030216)	134	11	3.28	+	3.36	0.000463	0.0146
positive regulation of developmental growth (GO:0048639)	220	18	5.38	+	3.35	8.57e-06	0.00053
positive regulation of kinase activity (GO:0033674)	343	28	8.39	+	3.34	2.99e-08	3.61e-06
respiratory tube development (GO:0030323)	233	19	5.7	+	3.33	5.09e-06	0.000339
epithelial tube formation (GO:0072175)	160	13	3.91	+	3.32	0.000161	0.00604
hair cycle process (GO:0022405)	111	9	2.71	+	3.32	0.00163	0.0386
molting cycle process (GO:0022404)	111	9	2.71	+	3.32	0.00163	0.0386
kidney development (GO:0001822)	321	26	7.85	+	3.31	1.09e-07	1.15e-05
regulation of vasculature development (GO:1901342)	309	25	7.56	+	3.31	1.96e-07	1.95e-05
morphogenesis of an epithelium (GO:0002009)	532	43	13.01	+	3.31	7.48e-12	2.94e-09
positive regulation of cell motility (GO:2000147)	632	51	15.46	+	3.3	7.97e-14	4.88e-11
regulation of response to wounding (GO:1903034)	175	14	4.28	+	3.27	0.000108	0.00444
regulation of type II interferon production (GO:0032649)	125	10	3.06	+	3.27	0.00101	0.0272
cardiac septum development (GO:0003279)	125	10	3.06	+	3.27	0.00101	0.0271
glial cell development (GO:0021782)	138	11	3.37	+	3.26	0.000594	0.0179
regulation of endothelial cell migration (GO:0010594)	176	14	4.3	+	3.25	0.000114	0.00465
regulation of MAP kinase activity (GO:0043405)	164	13	4.01	+	3.24	0.000206	0.00743
connective tissue development (GO:0061448)	253	20	6.19	+	3.23	4.62e-06	0.000313
regulation of heart rate (GO:0002027)	114	9	2.79	+	3.23	0.00196	0.0447
positive regulation of T cell proliferation (GO:0042102)	114	9	2.79	+	3.23	0.00196	0.0447
hair cycle (GO:0042633)	127	10	3.11	+	3.22	0.00114	0.0299
molting cycle (GO:0042303)	127	10	3.11	+	3.22	0.00114	0.0299
positive regulation of locomotion (GO:0040017)	648	51	15.85	+	3.22	2.1e-13	1.15e-10
cell surface receptor protein tyrosine kinase signaling pathway (GO:0007169)	407	32	9.95	+	3.22	7.57e-09	1.14e-06
muscle structure development (GO:0061061)	548	43	13.4	+	3.21	1.96e-11	6.84e-09
epithelial cell proliferation (GO:0050673)	217	17	5.31	+	3.2	2.66e-05	0.0014
positive regulation of cell cycle phase transition (GO:1901989)	115	9	2.81	+	3.2	0.00208	0.0465
response to acid chemical (GO:0001101)	115	9	2.81	+	3.2	0.00208	0.0464
epithelial cell migration (GO:0010631)	115	9	2.81	+	3.2	0.00208	0.0463
response to toxic substance (GO:0009636)	141	11	3.45	+	3.19	0.000711	0.0207
blood vessel development (GO:0001568)	577	45	14.11	+	3.19	8.03e-12	3.08e-09
embryonic epithelial tube formation (GO:0001838)	154	12	3.77	+	3.19	0.000418	0.0134
regulation of JNK cascade (GO:0046328)	154	12	3.77	+	3.19	0.000418	0.0133
tube morphogenesis (GO:0035239)	759	59	18.56	+	3.18	4.06e-15	3.66e-12
positive regulation of protein kinase activity (GO:0045860)	296	23	7.24	+	3.18	1.21e-06	0.0001
negative regulation of immune response (GO:0050777)	206	16	5.04	+	3.18	5.06e-05	0.00242
positive regulation of growth (GO:0045927)	309	24	7.56	+	3.18	7.19e-07	6.3e-05
tissue morphogenesis (GO:0048729)	644	50	15.75	+	3.17	6.12e-13	3.13e-10
axon development (GO:0061564)	438	34	10.71	+	3.17	3.53e-09	5.69e-07
regulation of chemokine production (GO:0032642)	116	9	2.84	+	3.17	0.0022	0.0487
cell-cell adhesion (GO:0098609)	467	36	11.42	+	3.15	1.46e-09	2.98e-07
positive regulation of ERK1 and ERK2 cascade (GO:0070374)	208	16	5.09	+	3.15	5.68e-05	0.0027
tissue remodeling (GO:0048771)	130	10	3.18	+	3.15	0.00136	0.0339
regulation of heart contraction (GO:0008016)	195	15	4.77	+	3.15	9.61e-05	0.00413
ameboidal-type cell migration (GO:0001667)	222	17	5.43	+	3.13	3.55e-05	0.00177
regulation of angiogenesis (GO:0045765)	302	23	7.39	+	3.11	1.71e-06	0.000137
regulation of protein serine/threonine kinase activity (GO:0071900)	289	22	7.07	+	3.11	2.89e-06	0.000211
regulation of phosphatidylinositol 3-kinase/protein kinase B signal transduction (GO:0051896)	277	21	6.77	+	3.1	5.17e-06	0.000343
leukocyte proliferation (GO:0070661)	198	15	4.84	+	3.1	0.000114	0.00466
regulation of blood pressure (GO:0008217)	225	17	5.5	+	3.09	4.21e-05	0.00205
ossification (GO:0001503)	265	20	6.48	+	3.09	9.23e-06	0.000561
cell recognition (GO:0008037)	146	11	3.57	+	3.08	0.000949	0.0257
cardiac muscle tissue development (GO:0048738)	213	16	5.21	+	3.07	7.53e-05	0.00334
regulation of T cell proliferation (GO:0042129)	200	15	4.89	+	3.07	0.000127	0.00503
regulation of fat cell differentiation (GO:0045598)	147	11	3.59	+	3.06	0.001	0.027
tube formation (GO:0035148)	174	13	4.26	+	3.06	0.000367	0.0121
negative regulation of cytokine production (GO:0001818)	308	23	7.53	+	3.05	2.39e-06	0.000179
muscle contraction (GO:0006936)	201	15	4.92	+	3.05	0.000135	0.00527
vasculature development (GO:0001944)	607	45	14.84	+	3.03	4.37e-11	1.42e-08
negative regulation of neurogenesis (GO:0050768)	162	12	3.96	+	3.03	0.000658	0.0193
positive regulation of leukocyte proliferation (GO:0070665)	176	13	4.3	+	3.02	0.000409	0.0131
cell morphogenesis involved in neuron differentiation (GO:0048667)	490	36	11.98	+	3	5.22e-09	8.07e-07
positive regulation of inflammatory response (GO:0050729)	150	11	3.67	+	3	0.00118	0.0303
regulation of epithelial cell proliferation (GO:0050678)	423	31	10.34	+	3	6.53e-08	7.35e-06
animal organ morphogenesis (GO:0009887)	1079	79	26.39	+	2.99	1.71e-18	8.73e-15
developmental growth involved in morphogenesis (GO:0060560)	164	12	4.01	+	2.99	0.000734	0.0212
muscle tissue development (GO:0060537)	383	28	9.37	+	2.99	2.99e-07	2.91e-05
regulation of cell adhesion (GO:0030155)	821	60	20.08	+	2.99	3.66e-14	2.55e-11
positive regulation of MAPK cascade (GO:0043410)	520	38	12.72	+	2.99	2.24e-09	3.78e-07
striated muscle tissue development (GO:0014706)	219	16	5.36	+	2.99	0.000104	0.00435
regulation of epithelial cell migration (GO:0010632)	248	18	6.06	+	2.97	4.29e-05	0.00208
negative regulation of T cell activation (GO:0050868)	138	10	3.37	+	2.96	0.00213	0.0474
negative regulation of leukocyte cell-cell adhesion (GO:1903038)	152	11	3.72	+	2.96	0.00132	0.0331
regulation of endothelial cell proliferation (GO:0001936)	152	11	3.72	+	2.96	0.00132	0.033
regulation of muscle contraction (GO:0006937)	166	12	4.06	+	2.96	0.000816	0.0229
respiratory system development (GO:0060541)	263	19	6.43	+	2.95	2.82e-05	0.00146
positive regulation of transferase activity (GO:0051347)	417	30	10.2	+	2.94	1.59e-07	1.62e-05
regulation of peptidyl-serine phosphorylation (GO:0033135)	139	10	3.4	+	2.94	0.00225	0.0495
cytokine production (GO:0001816)	209	15	5.11	+	2.93	0.000207	0.00745
negative regulation of cell-cell adhesion (GO:0022408)	209	15	5.11	+	2.93	0.000207	0.00744
neuron projection morphogenesis (GO:0048812)	530	38	12.96	+	2.93	3.79e-09	6.04e-07
negative regulation of response to external stimulus (GO:0032102)	394	28	9.64	+	2.91	5.29e-07	4.8e-05
plasma membrane bounded cell projection morphogenesis (GO:0120039)	536	38	13.11	+	2.9	5.15e-09	8.05e-07
regulation of cell migration (GO:0030334)	1017	72	24.87	+	2.89	4e-16	4.09e-13
negative regulation of hydrolase activity (GO:0051346)	311	22	7.61	+	2.89	9.37e-06	0.000568
regulation of blood circulation (GO:1903522)	269	19	6.58	+	2.89	3.85e-05	0.0019
cell adhesion (GO:0007155)	907	64	22.18	+	2.89	2.42e-14	1.76e-11
negative regulation of nervous system development (GO:0051961)	171	12	4.18	+	2.87	0.00106	0.028
supramolecular fiber organization (GO:0097435)	585	41	14.31	+	2.87	1.75e-09	3.27e-07
response to wounding (GO:0009611)	357	25	8.73	+	2.86	2.8e-06	0.000207
cell projection morphogenesis (GO:0048858)	544	38	13.3	+	2.86	7.69e-09	1.13e-06
regulation of cell motility (GO:2000145)	1077	75	26.34	+	2.85	2.2e-16	2.4e-13
regulation of locomotion (GO:0040012)	1121	78	27.41	+	2.85	5.3e-17	9.03e-14
developmental growth (GO:0048589)	532	37	13.01	+	2.84	1.37e-08	1.87e-06
negative regulation of lymphocyte activation (GO:0051250)	173	12	4.23	+	2.84	0.00117	0.0301
circulatory system development (GO:0072359)	986	68	24.11	+	2.82	1.05e-14	8.44e-12
growth (GO:0040007)	537	37	13.13	+	2.82	1.75e-08	2.3e-06
tube development (GO:0035295)	1002	69	24.5	+	2.82	7.01e-15	5.97e-12
positive regulation of mononuclear cell proliferation (GO:0032946)	160	11	3.91	+	2.81	0.00198	0.0451
myeloid cell homeostasis (GO:0002262)	175	12	4.28	+	2.8	0.00129	0.0325
regulation of tumor necrosis factor production (GO:0032680)	190	13	4.65	+	2.8	0.000841	0.0234
stem cell differentiation (GO:0048863)	205	14	5.01	+	2.79	0.000549	0.0167
regulation of ERK1 and ERK2 cascade (GO:0070372)	308	21	7.53	+	2.79	2.58e-05	0.00136
cell fate commitment (GO:0045165)	279	19	6.82	+	2.78	6.29e-05	0.00293
regulation of cellular response to growth factor stimulus (GO:0090287)	324	22	7.92	+	2.78	1.77e-05	0.000975
negative regulation of proteolysis (GO:0045861)	339	23	8.29	+	2.77	1.16e-05	0.000683
positive regulation of protein phosphorylation (GO:0001934)	664	45	16.24	+	2.77	7.92e-10	1.73e-07
positive regulation of cell adhesion (GO:0045785)	517	35	12.64	+	2.77	6.61e-08	7.39e-06
positive regulation of cytokine production (GO:0001819)	518	35	12.67	+	2.76	6.93e-08	7.63e-06
limb morphogenesis (GO:0035108)	178	12	4.35	+	2.76	0.00149	0.0367
appendage morphogenesis (GO:0035107)	178	12	4.35	+	2.76	0.00149	0.0366
regulation of tumor necrosis factor superfamily cytokine production (GO:1903555)	193	13	4.72	+	2.75	0.000972	0.0263
positive regulation of phosphorylation (GO:0042327)	713	48	17.44	+	2.75	2.61e-10	6.36e-08
cell-cell adhesion via plasma-membrane adhesion molecules (GO:0098742)	194	13	4.74	+	2.74	0.00102	0.0273
anatomical structure formation involved in morphogenesis (GO:0048646)	1017	68	24.87	+	2.73	4.66e-14	3.1e-11
forebrain development (GO:0030900)	420	28	10.27	+	2.73	1.87e-06	0.000147
muscle organ development (GO:0007517)	316	21	7.73	+	2.72	3.76e-05	0.00186
heart development (GO:0007507)	605	40	14.8	+	2.7	1.43e-08	1.94e-06
epidermal cell differentiation (GO:0009913)	212	14	5.18	+	2.7	0.000765	0.0218
negative regulation of leukocyte activation (GO:0002695)	197	13	4.82	+	2.7	0.00117	0.0301
cell morphogenesis (GO:0000902)	773	51	18.9	+	2.7	1.42e-10	3.97e-08
epidermis development (GO:0008544)	349	23	8.53	+	2.69	1.85e-05	0.00101
positive regulation of cell population proliferation (GO:0008284)	1039	68	25.41	+	2.68	1.29e-13	7.59e-11
negative regulation of cell activation (GO:0050866)	216	14	5.28	+	2.65	0.000917	0.025
regulation of lymphocyte mediated immunity (GO:0002706)	232	15	5.67	+	2.64	0.000626	0.0185
regulation of mononuclear cell proliferation (GO:0032944)	264	17	6.46	+	2.63	0.000293	0.00992
cell population proliferation (GO:0008283)	887	57	21.69	+	2.63	3.03e-11	1.01e-08
glial cell differentiation (GO:0010001)	249	16	6.09	+	2.63	0.000447	0.0142
blood circulation (GO:0008015)	454	29	11.1	+	2.61	2.86e-06	0.000211
anatomical structure homeostasis (GO:0060249)	235	15	5.75	+	2.61	0.000715	0.0208
tissue homeostasis (GO:0001894)	235	15	5.75	+	2.61	0.000715	0.0207
circulatory system process (GO:0003013)	486	31	11.89	+	2.61	1.34e-06	0.000108
regulation of peptidyl-tyrosine phosphorylation (GO:0050730)	251	16	6.14	+	2.61	0.000488	0.0152
positive regulation of response to external stimulus (GO:0032103)	581	37	14.21	+	2.6	1.31e-07	1.35e-05
sensory organ morphogenesis (GO:0090596)	315	20	7.7	+	2.6	0.000107	0.00444
regulation of kinase activity (GO:0043549)	584	37	14.28	+	2.59	1.49e-07	1.52e-05
negative regulation of cell differentiation (GO:0045596)	714	45	17.46	+	2.58	7.47e-09	1.13e-06
enzyme-linked receptor protein signaling pathway (GO:0007167)	603	38	14.75	+	2.58	1.15e-07	1.2e-05
regulation of leukocyte proliferation (GO:0070663)	286	18	6.99	+	2.57	0.00026	0.009
chemotaxis (GO:0006935)	320	20	7.83	+	2.56	0.000132	0.00518
locomotion (GO:0040011)	352	22	8.61	+	2.56	6.2e-05	0.00291
taxis (GO:0042330)	322	20	7.87	+	2.54	0.000144	0.00553
positive regulation of phosphorus metabolic process (GO:0010562)	806	50	19.71	+	2.54	1.77e-09	3.24e-07
positive regulation of phosphate metabolic process (GO:0045937)	806	50	19.71	+	2.54	1.77e-09	3.2e-07
inflammatory response (GO:0006954)	565	35	13.82	+	2.53	5.5e-07	4.95e-05
regulation of lymphocyte proliferation (GO:0050670)	259	16	6.33	+	2.53	0.000685	0.02
positive regulation of neurogenesis (GO:0050769)	325	20	7.95	+	2.52	0.000163	0.00609
gliogenesis (GO:0042063)	309	19	7.56	+	2.51	0.000238	0.00841
regulation of peptidase activity (GO:0052547)	423	26	10.34	+	2.51	1.82e-05	0.000995
response to xenobiotic stimulus (GO:0009410)	343	21	8.39	+	2.5	0.000121	0.00479
regulation of response to external stimulus (GO:0032101)	1111	68	27.17	+	2.5	3.42e-12	1.42e-09
regulation of MAPK cascade (GO:0043408)	719	44	17.58	+	2.5	4e-08	4.74e-06
regulation of cell-cell adhesion (GO:0022407)	507	31	12.4	+	2.5	3.22e-06	0.000231
negative regulation of locomotion (GO:0040013)	344	21	8.41	+	2.5	0.000126	0.00498
negative regulation of cell population proliferation (GO:0008285)	738	45	18.05	+	2.49	2.86e-08	3.47e-06
regulation of cytokine production (GO:0001817)	822	50	20.1	+	2.49	4.38e-09	6.92e-07
anatomical structure morphogenesis (GO:0009653)	2351	143	57.49	+	2.49	9.68e-26	1.48e-21
regulation of adaptive immune response (GO:0002819)	247	15	6.04	+	2.48	0.00118	0.0303
regulation of neurogenesis (GO:0050767)	478	29	11.69	+	2.48	7.74e-06	0.000486
regulation of adaptive immune response based on somatic recombination of immune receptors built from immunoglobulin superfamily domains (GO:0002822)	231	14	5.65	+	2.48	0.00174	0.0407
visual system development (GO:0150063)	414	25	10.12	+	2.47	3.52e-05	0.00177
regulation of muscle system process (GO:0090257)	265	16	6.48	+	2.47	0.000875	0.0239
negative regulation of immune system process (GO:0002683)	547	33	13.38	+	2.47	3.17e-06	0.000229
regulation of immune effector process (GO:0002697)	465	28	11.37	+	2.46	1.27e-05	0.000733
defense response to bacterium (GO:0042742)	382	23	9.34	+	2.46	7.5e-05	0.00334
skeletal system development (GO:0001501)	515	31	12.59	+	2.46	6.91e-06	0.000446
response to metal ion (GO:0010038)	302	18	7.39	+	2.44	0.000498	0.0154
regulation of inflammatory response (GO:0050727)	386	23	9.44	+	2.44	8.77e-05	0.00385
negative regulation of multicellular organismal process (GO:0051241)	1242	74	30.37	+	2.44	1.64e-12	7.84e-10
positive regulation of epithelial cell proliferation (GO:0050679)	235	14	5.75	+	2.44	0.00204	0.046
sensory system development (GO:0048880)	420	25	10.27	+	2.43	7.2e-05	0.00323
embryonic organ development (GO:0048568)	521	31	12.74	+	2.43	7.72e-06	0.000487
response to lipopolysaccharide (GO:0032496)	320	19	7.83	+	2.43	0.000368	0.0121
negative regulation of defense response (GO:0031348)	270	16	6.6	+	2.42	0.00107	0.0282
regulation of actin filament-based process (GO:0032970)	406	24	9.93	+	2.42	0.000109	0.0045
regulation of T cell activation (GO:0050863)	390	23	9.54	+	2.41	0.000161	0.00605
response to molecule of bacterial origin (GO:0002237)	340	20	8.31	+	2.41	0.000294	0.00995
regulation of cell junction assembly (GO:1901888)	289	17	7.07	+	2.41	0.000817	0.0228
reproductive structure development (GO:0048608)	323	19	7.9	+	2.41	0.000413	0.0132
positive regulation of T cell activation (GO:0050870)	255	15	6.24	+	2.41	0.00162	0.0386
epithelial cell differentiation (GO:0030855)	646	38	15.8	+	2.41	7.32e-07	6.38e-05
negative regulation of cell development (GO:0010721)	307	18	7.51	+	2.4	0.000604	0.018
negative regulation of developmental process (GO:0051093)	1007	59	24.63	+	2.4	7.23e-10	1.63e-07
neuron development (GO:0048666)	956	56	23.38	+	2.4	2.24e-09	3.81e-07
epithelium development (GO:0060429)	1213	71	29.66	+	2.39	8.52e-12	3.18e-09
regulation of cell population proliferation (GO:0042127)	1763	103	43.11	+	2.39	7.48e-17	1.04e-13
eye development (GO:0001654)	411	24	10.05	+	2.39	0.000119	0.00474
response to bacterium (GO:0009617)	774	45	18.93	+	2.38	8.44e-08	9.04e-06
reproductive system development (GO:0061458)	327	19	8	+	2.38	0.000767	0.0218
tissue development (GO:0009888)	1861	108	45.51	+	2.37	1.44e-17	3.14e-14
regulation of protein kinase activity (GO:0045859)	517	30	12.64	+	2.37	1.52e-05	0.000858
regulation of cell morphogenesis (GO:0022604)	276	16	6.75	+	2.37	0.00134	0.0333
negative regulation of cell motility (GO:2000146)	328	19	8.02	+	2.37	0.000778	0.022
neuron projection development (GO:0031175)	780	45	19.07	+	2.36	1.62e-07	1.64e-05
regulation of calcium ion transport (GO:0051924)	278	16	6.8	+	2.35	0.00144	0.0357
multicellular organismal-level homeostasis (GO:0048871)	713	41	17.44	+	2.35	4.33e-07	3.99e-05
positive regulation of cell activation (GO:0050867)	401	23	9.81	+	2.35	0.000198	0.00722
muscle system process (GO:0003012)	263	15	6.43	+	2.33	0.00219	0.0485
regulation of leukocyte cell-cell adhesion (GO:1903037)	386	22	9.44	+	2.33	0.000297	0.00999
regulation of phosphorylation (GO:0042325)	1109	63	27.12	+	2.32	6.86e-10	1.57e-07
regulation of developmental growth (GO:0048638)	388	22	9.49	+	2.32	0.000311	0.0104
regulation of transferase activity (GO:0051338)	689	39	16.85	+	2.31	1.74e-06	0.000138
positive regulation of nervous system development (GO:0051962)	389	22	9.51	+	2.31	0.000319	0.0106
regulation of anatomical structure morphogenesis (GO:0022603)	925	52	22.62	+	2.3	2.44e-08	3.04e-06
regulation of leukocyte mediated immunity (GO:0002703)	303	17	7.41	+	2.29	0.00189	0.0433
positive regulation of gene expression (GO:0010628)	1269	71	31.03	+	2.29	6.19e-11	1.98e-08
positive regulation of apoptotic process (GO:0043065)	644	36	15.75	+	2.29	5.72e-06	0.000376
regulation of endocytosis (GO:0030100)	341	19	8.34	+	2.28	0.000998	0.0269
brain development (GO:0007420)	704	39	17.22	+	2.27	2.39e-06	0.000179
regulation of endopeptidase activity (GO:0052548)	325	18	7.95	+	2.26	0.00146	0.0361
positive regulation of multicellular organismal process (GO:0051240)	1867	103	45.66	+	2.26	2.88e-15	2.75e-12
positive regulation of protein modification process (GO:0031401)	854	47	20.88	+	2.25	3.24e-07	3.12e-05
head development (GO:0060322)	765	42	18.71	+	2.25	1.1e-06	9.13e-05
regulation of body fluid levels (GO:0050878)	328	18	8.02	+	2.24	0.00156	0.0374
cellular response to growth factor stimulus (GO:0071363)	438	24	10.71	+	2.24	0.000239	0.00842
regulation of protein phosphorylation (GO:0001932)	1024	56	25.04	+	2.24	1.84e-08	2.41e-06
camera-type eye development (GO:0043010)	366	20	8.95	+	2.23	0.000854	0.0237
regulation of vesicle-mediated transport (GO:0060627)	604	33	14.77	+	2.23	2.07e-05	0.00111
neuron differentiation (GO:0030182)	1192	65	29.15	+	2.23	1.52e-09	2.99e-07
positive regulation of programmed cell death (GO:0043068)	662	36	16.19	+	2.22	8.57e-06	0.000532
positive regulation of cell-cell adhesion (GO:0022409)	333	18	8.14	+	2.21	0.00177	0.0407
defense response (GO:0006952)	1463	79	35.78	+	2.21	2.86e-11	9.74e-09
defense response to other organism (GO:0098542)	1056	57	25.82	+	2.21	2.81e-08	3.44e-06
response to other organism (GO:0051707)	1398	75	34.19	+	2.19	1.34e-10	3.86e-08
innate immune response (GO:0045087)	746	40	18.24	+	2.19	4.69e-06	0.000317
response to external biotic stimulus (GO:0043207)	1400	75	34.24	+	2.19	1.4e-10	3.96e-08
regulation of growth (GO:0040008)	658	35	16.09	+	2.18	2.66e-05	0.00139
regulation of anatomical structure size (GO:0090066)	584	31	14.28	+	2.17	5.77e-05	0.00274
positive regulation of leukocyte activation (GO:0002696)	377	20	9.22	+	2.17	0.00115	0.0301
positive regulation of lymphocyte activation (GO:0051251)	340	18	8.31	+	2.16	0.00212	0.0471
actin cytoskeleton organization (GO:0030036)	529	28	12.94	+	2.16	0.000148	0.00565
regulation of phosphate metabolic process (GO:0019220)	1285	68	31.42	+	2.16	1.94e-09	3.45e-07
regulation of phosphorus metabolic process (GO:0051174)	1287	68	31.47	+	2.16	2.03e-09	3.57e-07
positive regulation of intracellular signal transduction (GO:1902533)	1157	61	28.29	+	2.16	2.05e-08	2.6e-06
response to external stimulus (GO:0009605)	1880	99	45.98	+	2.15	2.02e-13	1.15e-10
response to growth factor (GO:0070848)	456	24	11.15	+	2.15	0.000538	0.0164
negative regulation of gene expression (GO:0010629)	1064	56	26.02	+	2.15	6.76e-08	7.51e-06
negative regulation of catalytic activity (GO:0043086)	574	30	14.04	+	2.14	9.71e-05	0.00417
T cell activation (GO:0042110)	384	20	9.39	+	2.13	0.00207	0.0464
positive regulation of developmental process (GO:0051094)	1517	79	37.1	+	2.13	2.22e-10	5.85e-08
lymphocyte activation (GO:0046649)	557	29	13.62	+	2.13	0.000136	0.00532
response to biotic stimulus (GO:0009607)	1441	75	35.24	+	2.13	5.01e-10	1.16e-07
regulation of cell activation (GO:0050865)	655	34	16.02	+	2.12	4.61e-05	0.00222
negative regulation of protein metabolic process (GO:0051248)	946	49	23.13	+	2.12	7.9e-07	6.8e-05
central nervous system development (GO:0007417)	947	49	23.16	+	2.12	8.09e-07	6.92e-05
generation of neurons (GO:0048699)	1277	66	31.23	+	2.11	1.02e-08	1.43e-06
regulation of lymphocyte activation (GO:0051249)	525	27	12.84	+	2.1	0.000283	0.00966
regulation of nervous system development (GO:0051960)	584	30	14.28	+	2.1	0.000175	0.00655
actin filament-based process (GO:0030029)	584	30	14.28	+	2.1	0.000175	0.00654
in utero embryonic development (GO:0001701)	546	28	13.35	+	2.1	0.000334	0.0111
regulation of transmembrane transport (GO:0034762)	507	26	12.4	+	2.1	0.000387	0.0126
response to cytokine (GO:0034097)	839	43	20.52	+	2.1	5.64e-06	0.000372
positive regulation of cell differentiation (GO:0045597)	997	51	24.38	+	2.09	8.15e-07	6.93e-05
regulation of plasma membrane bounded cell projection organization (GO:0120035)	765	39	18.71	+	2.08	2.03e-05	0.0011
regulation of protein modification process (GO:0031399)	1335	68	32.65	+	2.08	1.24e-08	1.71e-06
neurogenesis (GO:0022008)	1473	75	36.02	+	2.08	1.38e-09	2.93e-07
response to peptide (GO:1901652)	847	43	20.71	+	2.08	6.61e-06	0.000431
cell migration (GO:0016477)	967	49	23.65	+	2.07	1.73e-06	0.000138
leukocyte activation (GO:0045321)	694	35	16.97	+	2.06	7.76e-05	0.00344
positive regulation of cell development (GO:0010720)	558	28	13.65	+	2.05	0.000392	0.0127
biological process involved in interspecies interaction between organisms (GO:0044419)	1536	77	37.56	+	2.05	1.68e-09	3.22e-07
regulation of cell projection organization (GO:0031344)	780	39	19.07	+	2.04	2.61e-05	0.00138
regulation of leukocyte activation (GO:0002694)	601	30	14.7	+	2.04	0.000235	0.00833
gland development (GO:0048732)	462	23	11.3	+	2.04	0.00123	0.0312
regulation of cell differentiation (GO:0045595)	1689	84	41.3	+	2.03	3.74e-10	8.8e-08
endocytosis (GO:0006897)	503	25	12.3	+	2.03	0.00103	0.0272
regulation of multicellular organismal development (GO:2000026)	1590	79	38.88	+	2.03	1.76e-09	3.25e-07
positive regulation of defense response (GO:0031349)	443	22	10.83	+	2.03	0.00164	0.0386
sensory organ development (GO:0007423)	647	32	15.82	+	2.02	0.000224	0.00802
regulation of system process (GO:0044057)	647	32	15.82	+	2.02	0.000224	0.008
cell activation (GO:0001775)	789	39	19.3	+	2.02	3.15e-05	0.00161
regulation of proteolysis (GO:0030162)	731	36	17.88	+	2.01	7.43e-05	0.00332
negative regulation of molecular function (GO:0044092)	894	44	21.86	+	2.01	1.16e-05	0.000685
negative regulation of transport (GO:0051051)	490	24	11.98	+	2	0.00152	0.0371
defense response to symbiont (GO:0140546)	921	45	22.52	+	2	1.02e-05	0.000603
animal organ development (GO:0048513)	2969	145	72.61	+	2	6.36e-17	9.75e-14
embryo development ending in birth or egg hatching (GO:0009792)	864	42	21.13	+	1.99	2.44e-05	0.0013
regulation of hydrolase activity (GO:0051336)	848	41	20.74	+	1.98	3.46e-05	0.00175
embryo development (GO:0009790)	1247	60	30.5	+	1.97	5.97e-07	5.35e-05
regulation of defense response (GO:0031347)	832	40	20.35	+	1.97	4.9e-05	0.00235
regulation of catalytic activity (GO:0050790)	1566	75	38.3	+	1.96	2.04e-08	2.63e-06
regulation of multicellular organismal process (GO:0051239)	3237	155	79.16	+	1.96	1.97e-17	3.78e-14
positive regulation of immune system process (GO:0002684)	1090	52	26.66	+	1.95	4.35e-06	0.0003
response to lipid (GO:0033993)	734	35	17.95	+	1.95	0.000207	0.00743
regulation of neuron projection development (GO:0010975)	569	27	13.91	+	1.94	0.00128	0.0322
negative regulation of programmed cell death (GO:0043069)	1015	48	24.82	+	1.93	1.46e-05	0.000832
chordate embryonic development (GO:0043009)	847	40	20.71	+	1.93	8.8e-05	0.00385
system development (GO:0048731)	3529	165	86.3	+	1.91	1.16e-17	2.97e-14
regulation of apoptotic process (GO:0042981)	1605	75	39.25	+	1.91	5.28e-08	6.04e-06
negative regulation of apoptotic process (GO:0043066)	985	46	24.09	+	1.91	2.95e-05	0.00152
regulation of programmed cell death (GO:0043067)	1651	77	40.38	+	1.91	4.5e-08	5.31e-06
regulation of molecular function (GO:0065009)	2250	104	55.02	+	1.89	1.3e-10	3.84e-08
nervous system development (GO:0007399)	2121	98	51.87	+	1.89	7.27e-10	1.61e-07
regulation of developmental process (GO:0050793)	2645	122	64.68	+	1.89	2.22e-12	1.03e-09
cell surface receptor signaling pathway (GO:0007166)	1908	88	46.66	+	1.89	5.81e-09	8.91e-07
plasma membrane bounded cell projection organization (GO:0120036)	1242	57	30.37	+	1.88	4.49e-06	0.000307
response to endogenous stimulus (GO:0009719)	1252	57	30.62	+	1.86	7.09e-06	0.000454
cell projection organization (GO:0030030)	1297	59	31.72	+	1.86	4.27e-06	0.000296
positive regulation of signal transduction (GO:0009967)	1658	75	40.55	+	1.85	2.09e-07	2.06e-05
embryonic morphogenesis (GO:0048598)	643	29	15.72	+	1.84	0.00164	0.0386
cellular response to cytokine stimulus (GO:0071345)	732	33	17.9	+	1.84	0.000858	0.0237
cell development (GO:0048468)	2530	114	61.87	+	1.84	6.87e-11	2.15e-08
negative regulation of intracellular signal transduction (GO:1902532)	667	30	16.31	+	1.84	0.00132	0.0331
cell motility (GO:0048870)	1180	53	28.86	+	1.84	2.42e-05	0.00129
response to abiotic stimulus (GO:0009628)	1002	45	24.5	+	1.84	8.92e-05	0.00388
regulation of cell development (GO:0060284)	959	43	23.45	+	1.83	0.00015	0.00571
positive regulation of protein metabolic process (GO:0051247)	1316	59	32.18	+	1.83	7.58e-06	0.000484
cell differentiation (GO:0030154)	3868	173	94.59	+	1.83	1.16e-16	1.48e-13
cellular developmental process (GO:0048869)	3869	173	94.62	+	1.83	1.17e-16	1.38e-13
reproductive process (GO:0022414)	1566	70	38.3	+	1.83	9.55e-07	8.04e-05
negative regulation of signaling (GO:0023057)	1477	66	36.12	+	1.83	1.91e-06	0.00015
negative regulation of cell communication (GO:0010648)	1480	66	36.19	+	1.82	2e-06	0.000155
regulation of protein metabolic process (GO:0051246)	2312	103	56.54	+	1.82	1.4e-09	2.93e-07
cellular response to chemical stimulus (GO:0070887)	1845	82	45.12	+	1.82	1.39e-07	1.43e-05
negative regulation of signal transduction (GO:0009968)	1354	60	33.11	+	1.81	1.01e-05	0.000602
negative regulation of response to stimulus (GO:0048585)	1740	77	42.55	+	1.81	3.81e-07	3.58e-05
regulation of response to stress (GO:0080134)	1424	63	34.82	+	1.81	4.79e-06	0.000322
regulation of immune response (GO:0050776)	995	44	24.33	+	1.81	0.000197	0.00717
multicellular organism development (GO:0007275)	4327	191	105.82	+	1.81	3.05e-18	1.17e-14
regulation of immune system process (GO:0002682)	1685	74	41.21	+	1.8	9.44e-07	7.99e-05
negative regulation of cellular component organization (GO:0051129)	754	33	18.44	+	1.79	0.00157	0.0376
positive regulation of response to stimulus (GO:0048584)	2384	103	58.3	+	1.77	8.48e-09	1.21e-06
cytoskeleton organization (GO:0007010)	1207	52	29.52	+	1.76	7.27e-05	0.00326
hemopoiesis (GO:0030097)	790	34	19.32	+	1.76	0.00141	0.035
positive regulation of cell communication (GO:0010647)	1885	81	46.1	+	1.76	6.69e-07	5.96e-05
positive regulation of signaling (GO:0023056)	1886	81	46.12	+	1.76	6.73e-07	5.93e-05
positive regulation of catalytic activity (GO:0043085)	891	38	21.79	+	1.74	0.00116	0.03
response to stress (GO:0006950)	3308	141	80.9	+	1.74	1.02e-11	3.73e-09
developmental process involved in reproduction (GO:0003006)	1086	46	26.56	+	1.73	0.000364	0.012
regulation of intracellular signal transduction (GO:1902531)	1916	81	46.86	+	1.73	1.22e-06	0.0001
positive regulation of macromolecule biosynthetic process (GO:0010557)	2553	107	62.43	+	1.71	1.72e-08	2.29e-06
positive regulation of cellular metabolic process (GO:0031325)	3211	134	78.53	+	1.71	1.81e-10	4.94e-08
cellular response to endogenous stimulus (GO:0071495)	1014	42	24.8	+	1.69	0.000816	0.023
immune response (GO:0006955)	1721	71	42.09	+	1.69	1.38e-05	0.000791
homeostatic process (GO:0042592)	1552	64	37.95	+	1.69	3.75e-05	0.00186
positive regulation of cellular biosynthetic process (GO:0031328)	2627	108	64.24	+	1.68	5.3e-08	6.01e-06
developmental process (GO:0032502)	5896	242	144.19	+	1.68	4.75e-20	3.64e-16
regulation of biological quality (GO:0065008)	3075	126	75.2	+	1.68	2.36e-09	3.94e-07
anatomical structure development (GO:0048856)	5523	226	135.07	+	1.67	3.74e-18	1.14e-14
negative regulation of macromolecule metabolic process (GO:0010605)	2767	113	67.67	+	1.67	3.4e-08	4.07e-06
positive regulation of biosynthetic process (GO:0009891)	2679	109	65.52	+	1.66	6.98e-08	7.64e-06
response to oxygen-containing compound (GO:1901700)	1435	58	35.09	+	1.65	0.00018	0.00662
regulation of transport (GO:0051049)	1831	74	44.78	+	1.65	1.71e-05	0.000954
negative regulation of metabolic process (GO:0009892)	3003	121	73.44	+	1.65	1.64e-08	2.2e-06
negative regulation of macromolecule biosynthetic process (GO:0010558)	2098	84	51.31	+	1.64	6.86e-06	0.000445
regulation of signal transduction (GO:0009966)	3059	121	74.81	+	1.62	4.55e-08	5.32e-06
negative regulation of cellular biosynthetic process (GO:0031327)	2145	84	52.46	+	1.6	1.69e-05	0.000947
negative regulation of biosynthetic process (GO:0009890)	2181	85	53.34	+	1.59	1.44e-05	0.000825
immune system process (GO:0002376)	2492	97	60.94	+	1.59	3.33e-06	0.000239
negative regulation of cellular metabolic process (GO:0031324)	2501	97	61.16	+	1.59	3.57e-06	0.000254
positive regulation of macromolecule metabolic process (GO:0010604)	3423	132	83.71	+	1.58	4.62e-08	5.36e-06
positive regulation of metabolic process (GO:0009893)	3773	145	92.27	+	1.57	7.67e-09	1.14e-06
regulation of response to stimulus (GO:0048583)	4115	158	100.63	+	1.57	1.5e-09	3.01e-07
regulation of gene expression (GO:0010468)	4741	180	115.94	+	1.55	9.34e-11	2.86e-08
regulation of cell communication (GO:0010646)	3545	134	86.69	+	1.55	1.04e-07	1.1e-05
negative regulation of biological process (GO:0048519)	5527	208	135.16	+	1.54	2.31e-12	1.01e-09
regulation of signaling (GO:0023051)	3544	133	86.67	+	1.53	1.96e-07	1.94e-05
regulation of macromolecule biosynthetic process (GO:0010556)	4868	182	119.05	+	1.53	2.77e-10	6.63e-08
negative regulation of cellular process (GO:0048523)	4998	186	122.23	+	1.52	2.11e-10	5.68e-08
regulation of cellular component organization (GO:0051128)	2612	97	63.88	+	1.52	2.55e-05	0.00135
regulation of cellular metabolic process (GO:0031323)	5768	213	141.06	+	1.51	6.82e-12	2.75e-09
regulation of macromolecule metabolic process (GO:0060255)	6031	222	147.49	+	1.51	2.28e-12	1.03e-09
response to chemical (GO:0042221)	3794	139	92.78	+	1.5	4.16e-07	3.89e-05
regulation of cellular biosynthetic process (GO:0031326)	4984	182	121.88	+	1.49	2.08e-09	3.62e-07
regulation of biosynthetic process (GO:0009889)	5069	184	123.96	+	1.48	2.6e-09	4.23e-07
regulation of localization (GO:0032879)	2246	81	54.93	+	1.47	0.000383	0.0125
regulation of metabolic process (GO:0019222)	6551	236	160.2	+	1.47	2.76e-12	1.17e-09
positive regulation of cellular process (GO:0048522)	5836	209	142.72	+	1.46	2.52e-10	6.23e-08
multicellular organismal process (GO:0032501)	7320	262	179.01	+	1.46	6.88e-14	4.39e-11
regulation of primary metabolic process (GO:0080090)	5571	196	136.24	+	1.44	8.2e-09	1.18e-06
positive regulation of biological process (GO:0048518)	6412	225	156.81	+	1.43	2.25e-10	5.84e-08
cellular component organization (GO:0016043)	5525	178	135.11	+	1.32	2.73e-05	0.00142
cellular component organization or biogenesis (GO:0071840)	5738	179	140.32	+	1.28	0.000183	0.00669
regulation of biological process (GO:0050789)	12257	368	299.75	+	1.23	1.19e-09	2.57e-07
biological regulation (GO:0065007)	12671	377	309.87	+	1.22	1.69e-09	3.2e-07
response to stimulus (GO:0050896)	8826	258	215.84	+	1.2	0.000206	0.00744
regulation of cellular process (GO:0050794)	11589	336	283.41	+	1.19	3.8e-06	0.000267
sensory perception (GO:0007600)	1672	19	40.89	-	0.46	9.94e-05	0.00422
G protein-coupled receptor signaling pathway (GO:0007186)	1916	16	46.86	-	0.34	9.93e-08	1.06e-05
detection of stimulus (GO:0051606)	771	4	18.85	-	0.21	6.69e-05	0.00307
detection of stimulus involved in sensory perception (GO:0050906)	675	3	16.51	-	0.18	0.000107	0.00444
detection of chemical stimulus involved in sensory perception (GO:0050907)	583	1	14.26	-	0.07	1.5e-05	0.000853
detection of chemical stimulus (GO:0009593)	614	1	15.02	-	0.07	7e-06	0.00045
sensory perception of chemical stimulus (GO:0007606)	1256	1	30.72	-	0.03	6.45e-13	3.19e-10
detection of chemical stimulus involved in sensory perception of smell (GO:0050911)	522	0	12.77	-	< 0.01	4.19e-06	0.000293
sensory perception of smell (GO:0007608)	1156	0	28.27	-	< 0.01	2.55e-13	1.35e-10

## Sheet: Common upreg.
Table S4. Gene ontology analysis of differentially expressed genes from
Analysis Type:	PANTHER Overrepresentation Test (Released 20240807)
Annotation Version and Release Date:	GO Ontology database DOI: 10.5281/zenodo.12173881 Released 2024-06-17
Analyzed List:	upload_1 (Mus musculus)
Reference List:	Mus musculus (all genes in database)
Test Type:	FISHER
Correction:	FDR
GO biological process complete	Mus musculus - REFLIST (21836)	upload_1 (162)	upload_1 (expected)	upload_1 (over/under)	upload_1 (fold Enrichment)	upload_1 (raw P-value)	upload_1 (FDR)
endodermal cell fate determination (GO:0007493)	2	2	0.01	+	> 100	5.47e-05	0.015
regulation of hair follicle cell proliferation (GO:0071336)	2	2	0.01	+	> 100	5.47e-05	0.0147
positive regulation of aldosterone secretion (GO:2000860)	3	2	0.02	+	89.86	0.000163	0.0301
positive regulation of mineralocorticoid secretion (GO:2000857)	3	2	0.02	+	89.86	0.000163	0.0298
fibroblast growth factor receptor apoptotic signaling pathway (GO:1902178)	3	2	0.02	+	89.86	0.000163	0.0294
positive regulation of aldosterone biosynthetic process (GO:0032349)	3	2	0.02	+	89.86	0.000163	0.0291
positive regulation of aldosterone metabolic process (GO:0032346)	3	2	0.02	+	89.86	0.000163	0.0288
positive regulation of dopaminergic neuron differentiation (GO:1904340)	3	2	0.02	+	89.86	0.000163	0.0284
endocardium formation (GO:0060214)	4	2	0.03	+	67.4	0.000325	0.0405
protein localization to secretory granule (GO:0033366)	4	2	0.03	+	67.4	0.000325	0.0402
endocardial cell differentiation (GO:0060956)	6	3	0.04	+	67.4	7.89e-06	0.00345
cardiac endothelial cell differentiation (GO:0003348)	8	3	0.06	+	50.55	2.18e-05	0.00778
lung saccule development (GO:0060430)	13	4	0.1	+	41.47	1.98e-06	0.00117
endodermal cell fate commitment (GO:0001711)	13	3	0.1	+	31.11	0.000109	0.0248
endocardium development (GO:0003157)	13	3	0.1	+	31.11	0.000109	0.0245
lung secretory cell differentiation (GO:0061140)	14	3	0.1	+	28.88	0.000137	0.0281
embryonic digestive tract morphogenesis (GO:0048557)	20	4	0.15	+	26.96	1.29e-05	0.0052
positive regulation of steroid hormone secretion (GO:2000833)	16	3	0.12	+	25.27	0.000209	0.0302
signal transduction involved in regulation of gene expression (GO:0023019)	27	5	0.2	+	24.96	1.49e-06	0.00121
embryonic digestive tract development (GO:0048566)	33	6	0.24	+	24.51	1.43e-07	0.000364
regulation of corticosteroid hormone secretion (GO:2000846)	20	3	0.15	+	20.22	0.000416	0.0476
endoderm formation (GO:0001706)	40	6	0.3	+	20.22	4.73e-07	0.000558
regulation of steroid hormone secretion (GO:2000831)	29	4	0.22	+	18.59	6e-05	0.0156
digestive tract morphogenesis (GO:0048546)	54	7	0.4	+	17.47	1.44e-07	0.000314
enteroendocrine cell differentiation (GO:0035883)	32	4	0.24	+	16.85	8.93e-05	0.0214
genitalia development (GO:0048806)	50	6	0.37	+	16.17	1.84e-06	0.00113
epithelial tube branching involved in lung morphogenesis (GO:0060441)	34	4	0.25	+	15.86	0.000114	0.0253
endocrine pancreas development (GO:0031018)	43	5	0.32	+	15.67	1.62e-05	0.00605
lung epithelium development (GO:0060428)	53	6	0.39	+	15.26	2.61e-06	0.00138
lung epithelial cell differentiation (GO:0060487)	38	4	0.28	+	14.19	0.000177	0.0292
lung cell differentiation (GO:0060479)	38	4	0.28	+	14.19	0.000177	0.0288
regulation of alcohol biosynthetic process (GO:1902930)	53	5	0.39	+	12.72	4.55e-05	0.0137
endoderm development (GO:0007492)	76	7	0.56	+	12.41	1.55e-06	0.00113
regulation of endocrine process (GO:0044060)	58	5	0.43	+	11.62	7.05e-05	0.0174
fibroblast growth factor receptor signaling pathway (GO:0008543)	60	5	0.45	+	11.23	8.3e-05	0.0202
digestive tract development (GO:0048565)	127	10	0.94	+	10.61	3.79e-08	0.000194
pancreas development (GO:0031016)	79	6	0.59	+	10.24	2.7e-05	0.0094
lung morphogenesis (GO:0060425)	66	5	0.49	+	10.21	0.000131	0.0275
endocrine system development (GO:0035270)	133	10	0.99	+	10.13	5.89e-08	0.000226
lung alveolus development (GO:0048286)	70	5	0.52	+	9.63	0.000173	0.0292
digestive system development (GO:0055123)	140	10	1.04	+	9.63	9.59e-08	0.000294
glandular epithelial cell differentiation (GO:0002067)	71	5	0.53	+	9.49	0.000185	0.0281
response to nutrient (GO:0007584)	71	5	0.53	+	9.49	0.000185	0.0278
formation of primary germ layer (GO:0001704)	104	7	0.77	+	9.07	1.26e-05	0.00523
cellular response to fibroblast growth factor stimulus (GO:0044344)	76	5	0.56	+	8.87	0.000255	0.0334
response to fibroblast growth factor (GO:0071774)	79	5	0.59	+	8.53	0.000306	0.039
positive regulation of transmembrane receptor protein serine/threonine kinase signaling pathway (GO:0090100)	104	6	0.77	+	7.78	0.000127	0.0273
regulation of BMP signaling pathway (GO:0030510)	105	6	0.78	+	7.7	0.000133	0.0276
columnar/cuboidal epithelial cell differentiation (GO:0002065)	129	7	0.96	+	7.31	5.09e-05	0.0147
renal system process (GO:0003014)	125	6	0.93	+	6.47	0.000344	0.0416
cell fate commitment (GO:0045165)	279	13	2.07	+	6.28	1.74e-07	0.000334
sex differentiation (GO:0007548)	294	13	2.18	+	5.96	3.17e-07	0.000442
gastrulation (GO:0007369)	162	7	1.2	+	5.82	0.000212	0.0303
branching morphogenesis of an epithelial tube (GO:0048754)	167	7	1.24	+	5.65	0.000255	0.0339
male sex differentiation (GO:0046661)	173	7	1.28	+	5.45	0.000316	0.04
lung development (GO:0030324)	230	9	1.71	+	5.27	5.71e-05	0.0151
respiratory tube development (GO:0030323)	233	9	1.73	+	5.21	6.31e-05	0.0161
anterior/posterior pattern specification (GO:0009952)	235	9	1.74	+	5.16	6.74e-05	0.0169
cellular response to growth factor stimulus (GO:0071363)	438	16	3.25	+	4.92	1.8e-07	0.000307
connective tissue development (GO:0061448)	253	9	1.88	+	4.79	0.000118	0.0259
response to growth factor (GO:0070848)	456	16	3.38	+	4.73	3.09e-07	0.000474
respiratory system development (GO:0060541)	263	9	1.95	+	4.61	0.000158	0.03
regulation of transmembrane receptor protein serine/threonine kinase signaling pathway (GO:0090092)	264	9	1.96	+	4.6	0.000163	0.0304
embryonic organ morphogenesis (GO:0048562)	331	11	2.46	+	4.48	3.85e-05	0.0125
morphogenesis of an epithelium (GO:0002009)	532	17	3.95	+	4.31	4.81e-07	0.000526
epithelial tube morphogenesis (GO:0060562)	368	11	2.73	+	4.03	9.93e-05	0.0234
renal system development (GO:0072001)	337	10	2.5	+	4	0.000219	0.031
tissue morphogenesis (GO:0048729)	644	19	4.78	+	3.98	3.32e-07	0.000424
enzyme-linked receptor protein signaling pathway (GO:0007167)	603	17	4.47	+	3.8	2.66e-06	0.00136
embryonic morphogenesis (GO:0048598)	643	18	4.77	+	3.77	1.46e-06	0.00125
epithelial cell differentiation (GO:0030855)	646	18	4.79	+	3.76	1.56e-06	0.00109
cell surface receptor protein tyrosine kinase signaling pathway (GO:0007169)	407	11	3.02	+	3.64	0.000238	0.0323
tube morphogenesis (GO:0035239)	759	20	5.63	+	3.55	9.39e-07	0.000959
blood vessel morphogenesis (GO:0048514)	460	12	3.41	+	3.52	0.000172	0.0296
cell-cell adhesion (GO:0098609)	467	12	3.46	+	3.46	0.000198	0.0292
regionalization (GO:0003002)	432	11	3.2	+	3.43	0.000395	0.0458
positive regulation of MAPK cascade (GO:0043410)	520	13	3.86	+	3.37	0.00014	0.0279
embryonic organ development (GO:0048568)	521	13	3.87	+	3.36	0.000143	0.0281
blood vessel development (GO:0001568)	577	14	4.28	+	3.27	0.000106	0.0246
epithelium development (GO:0060429)	1213	29	9	+	3.22	2.09e-08	0.00032
import into cell (GO:0098657)	685	16	5.08	+	3.15	5.29e-05	0.0147
vasculature development (GO:0001944)	607	14	4.5	+	3.11	0.00018	0.029
tube development (GO:0035295)	1002	22	7.43	+	2.96	5.15e-06	0.00239
sensory organ development (GO:0007423)	647	14	4.8	+	2.92	0.000343	0.0418
negative regulation of DNA-templated transcription (GO:0045892)	1232	26	9.14	+	2.84	1.34e-06	0.00121
positive regulation of cell differentiation (GO:0045597)	997	21	7.4	+	2.84	1.61e-05	0.00615
negative regulation of RNA biosynthetic process (GO:1902679)	1241	26	9.21	+	2.82	1.54e-06	0.00118
embryo development (GO:0009790)	1247	26	9.25	+	2.81	1.68e-06	0.00107
positive regulation of transcription by RNA polymerase II (GO:0045944)	1265	26	9.38	+	2.77	2.19e-06	0.00124
tissue development (GO:0009888)	1861	37	13.81	+	2.68	2.29e-08	0.000176
animal organ morphogenesis (GO:0009887)	1079	21	8.01	+	2.62	5.09e-05	0.0145
regulation of anatomical structure morphogenesis (GO:0022603)	925	18	6.86	+	2.62	0.000182	0.0287
negative regulation of RNA metabolic process (GO:0051253)	1337	26	9.92	+	2.62	5.96e-06	0.00268
positive regulation of developmental process (GO:0051094)	1517	29	11.25	+	2.58	2.23e-06	0.00122
negative regulation of transcription by RNA polymerase II (GO:0000122)	951	18	7.06	+	2.55	0.000255	0.0337
cellular response to endogenous stimulus (GO:0071495)	1014	19	7.52	+	2.53	0.000194	0.0288
cell surface receptor signaling pathway (GO:0007166)	1908	34	14.16	+	2.4	1.59e-06	0.00106
negative regulation of nucleobase-containing compound metabolic process (GO:0045934)	1465	26	10.87	+	2.39	4.17e-05	0.0128
negative regulation of multicellular organismal process (GO:0051241)	1242	22	9.21	+	2.39	0.000205	0.03
positive regulation of signal transduction (GO:0009967)	1658	28	12.3	+	2.28	3.65e-05	0.0121
anatomical structure morphogenesis (GO:0009653)	2351	39	17.44	+	2.24	1.21e-06	0.00116
regulation of multicellular organismal development (GO:2000026)	1590	26	11.8	+	2.2	0.000177	0.0295
positive regulation of DNA-templated transcription (GO:0045893)	1595	26	11.83	+	2.2	0.000181	0.0288
positive regulation of RNA biosynthetic process (GO:1902680)	1598	26	11.86	+	2.19	0.000183	0.0286
positive regulation of cell communication (GO:0010647)	1885	29	13.98	+	2.07	0.000184	0.0284
positive regulation of signaling (GO:0023056)	1886	29	13.99	+	2.07	0.000184	0.0283
regulation of cell population proliferation (GO:0042127)	1763	27	13.08	+	2.06	0.000375	0.0445
positive regulation of multicellular organismal process (GO:0051240)	1867	28	13.85	+	2.02	0.000322	0.0405
negative regulation of cellular biosynthetic process (GO:0031327)	2145	32	15.91	+	2.01	0.00015	0.0291
negative regulation of macromolecule biosynthetic process (GO:0010558)	2098	31	15.56	+	1.99	0.000224	0.0312
negative regulation of biosynthetic process (GO:0009890)	2181	32	16.18	+	1.98	0.000173	0.0294
animal organ development (GO:0048513)	2969	43	22.03	+	1.95	1.39e-05	0.00548
regulation of transcription by RNA polymerase II (GO:0006357)	2455	35	18.21	+	1.92	0.000139	0.0279
regulation of signal transduction (GO:0009966)	3059	43	22.69	+	1.89	3.11e-05	0.0106
negative regulation of cellular metabolic process (GO:0031324)	2501	35	18.55	+	1.89	0.00026	0.0338
regulation of multicellular organismal process (GO:0051239)	3237	45	24.02	+	1.87	1.85e-05	0.00676
positive regulation of macromolecule biosynthetic process (GO:0010557)	2553	35	18.94	+	1.85	0.000304	0.0391
positive regulation of cellular biosynthetic process (GO:0031328)	2627	36	19.49	+	1.85	0.00023	0.0317
regulation of developmental process (GO:0050793)	2645	36	19.62	+	1.83	0.000251	0.0337
positive regulation of biosynthetic process (GO:0009891)	2679	36	19.88	+	1.81	0.000402	0.0464
regulation of signaling (GO:0023051)	3544	47	26.29	+	1.79	3.9e-05	0.0124
regulation of cell communication (GO:0010646)	3545	47	26.3	+	1.79	3.91e-05	0.0122
multicellular organism development (GO:0007275)	4327	57	32.1	+	1.78	4.1e-06	0.00203
positive regulation of cellular metabolic process (GO:0031325)	3211	41	23.82	+	1.72	0.000334	0.041
system development (GO:0048731)	3529	45	26.18	+	1.72	0.000157	0.0301
anatomical structure development (GO:0048856)	5523	68	40.97	+	1.66	4.26e-06	0.00204
cell differentiation (GO:0030154)	3868	47	28.7	+	1.64	0.000391	0.0461
cellular developmental process (GO:0048869)	3869	47	28.7	+	1.64	0.000392	0.0459
negative regulation of cellular process (GO:0048523)	4998	60	37.08	+	1.62	4.59e-05	0.0135
developmental process (GO:0032502)	5896	70	43.74	+	1.6	1.06e-05	0.0045
negative regulation of biological process (GO:0048519)	5527	63	41	+	1.54	0.000128	0.0271
positive regulation of cellular process (GO:0048522)	5836	65	43.3	+	1.5	0.00023	0.0315
positive regulation of biological process (GO:0048518)	6412	69	47.57	+	1.45	0.000353	0.0422
multicellular organismal process (GO:0032501)	7320	77	54.31	+	1.42	0.00022	0.031

## Sheet: Common downreg.
Table S4. Gene ontology analysis of differentially expressed genes
Analysis Type:	PANTHER Overrepresentation Test (Released 20240807)
Annotation Version and Release Date:	GO Ontology database DOI: 10.5281/zenodo.12173881 Released 2024-06-17
Analyzed List:	upload_1 (Mus musculus)
Reference List:	Mus musculus (all genes in database)
Test Type:	FISHER
Correction:	FDR
GO biological process complete	Mus musculus - REFLIST (21836)	upload_1 (712)	upload_1 (expected)	upload_1 (over/under)	upload_1 (fold Enrichment)	upload_1 (raw P-value)	upload_1 (FDR)
positive regulation of lipid transporter activity (GO:0110113)	2	2	0.07	+	30.67	0.00106	0.0244
phospholipid transfer to membrane (GO:0006649)	2	2	0.07	+	30.67	0.00106	0.0244
negative regulation of smooth muscle cell-matrix adhesion (GO:2000098)	2	2	0.07	+	30.67	0.00106	0.0243
negative regulation of phospholipase A2 activity (GO:1900138)	2	2	0.07	+	30.67	0.00106	0.0243
negative regulation of cardiac epithelial to mesenchymal transition (GO:0062044)	2	2	0.07	+	30.67	0.00106	0.0243
mercury ion transport (GO:0015694)	2	2	0.07	+	30.67	0.00106	0.0242
cell proliferation involved in embryonic placenta development (GO:0060722)	2	2	0.07	+	30.67	0.00106	0.0242
spongiotrophoblast cell proliferation (GO:0060720)	2	2	0.07	+	30.67	0.00106	0.0242
regulation of smooth muscle cell-matrix adhesion (GO:2000097)	5	3	0.16	+	18.4	0.000329	0.00922
post-embryonic camera-type eye morphogenesis (GO:0048597)	5	3	0.16	+	18.4	0.000329	0.0092
osteoclast fusion (GO:0072675)	7	4	0.23	+	17.52	3.63e-05	0.00153
microglia development (GO:0014005)	6	3	0.2	+	15.33	0.000641	0.016
positive regulation of macrophage proliferation (GO:0120041)	6	3	0.2	+	15.33	0.000641	0.016
post-embryonic eye morphogenesis (GO:0048050)	6	3	0.2	+	15.33	0.000641	0.016
regulation of axon diameter (GO:0031133)	6	3	0.2	+	15.33	0.000641	0.0159
positive regulation of monocyte differentiation (GO:0045657)	9	4	0.29	+	13.63	0.000124	0.00427
microglial cell proliferation (GO:0061518)	9	4	0.29	+	13.63	0.000124	0.00426
macrophage proliferation (GO:0061517)	9	4	0.29	+	13.63	0.000124	0.00425
negative regulation of T-helper 2 cell differentiation (GO:0045629)	7	3	0.23	+	13.14	0.0011	0.0246
cytolysis in another organism (GO:0051715)	7	3	0.23	+	13.14	0.0011	0.0246
regulation of macrophage proliferation (GO:0120040)	7	3	0.23	+	13.14	0.0011	0.0245
positive regulation of gap junction assembly (GO:1903598)	7	3	0.23	+	13.14	0.0011	0.0245
regulation of gap junction assembly (GO:1903596)	10	4	0.33	+	12.27	0.000201	0.00639
multinuclear osteoclast differentiation (GO:0072674)	10	4	0.33	+	12.27	0.000201	0.00638
positive regulation of pyroptotic inflammatory response (GO:0140639)	8	3	0.26	+	11.5	0.00171	0.0353
xenobiotic transport across blood-brain barrier (GO:1990962)	8	3	0.26	+	11.5	0.00171	0.0353
negative regulation of tubulin deacetylation (GO:1904428)	8	3	0.26	+	11.5	0.00171	0.0352
negative regulation of plasminogen activation (GO:0010757)	8	3	0.26	+	11.5	0.00171	0.0352
cytolysis (GO:0019835)	8	3	0.26	+	11.5	0.00171	0.0351
siRNA-mediated heterochromatin formation (GO:0141194)	11	4	0.36	+	11.15	0.000308	0.0089
siRNA-mediated retrotransposon silencing by heterochromatin formation (GO:0141007)	11	4	0.36	+	11.15	0.000308	0.00889
neuron projection extension involved in neuron projection guidance (GO:1902284)	11	4	0.36	+	11.15	0.000308	0.00887
axon extension involved in axon guidance (GO:0048846)	11	4	0.36	+	11.15	0.000308	0.00885
bleb assembly (GO:0032060)	11	4	0.36	+	11.15	0.000308	0.00884
regulation of neutrophil apoptotic process (GO:0033029)	9	3	0.29	+	10.22	0.0025	0.0486
hypothalamus cell migration (GO:0021855)	9	3	0.29	+	10.22	0.0025	0.0485
positive regulation of hair follicle development (GO:0051798)	12	4	0.39	+	10.22	0.00045	0.0119
negative regulation of cardiocyte differentiation (GO:1905208)	12	4	0.39	+	10.22	0.00045	0.0119
regulation of cell communication by electrical coupling (GO:0010649)	12	4	0.39	+	10.22	0.00045	0.0119
pharyngeal arch artery morphogenesis (GO:0061626)	13	4	0.42	+	9.44	0.000633	0.0159
neuronal ion channel clustering (GO:0045161)	14	4	0.46	+	8.76	0.000864	0.0206
regulation of cell projection size (GO:0032536)	14	4	0.46	+	8.76	0.000864	0.0206
positive regulation of vascular endothelial growth factor receptor signaling pathway (GO:0030949)	14	4	0.46	+	8.76	0.000864	0.0206
prostaglandin transport (GO:0015732)	14	4	0.46	+	8.76	0.000864	0.0205
sarcomere organization (GO:0045214)	45	12	1.47	+	8.18	1.41e-08	1.46e-06
negative regulation of type 2 immune response (GO:0002829)	15	4	0.49	+	8.18	0.00115	0.0254
retrotransposon silencing by heterochromatin formation (GO:0141005)	19	5	0.62	+	8.07	0.000289	0.00843
anatomical structure regression (GO:0060033)	19	5	0.62	+	8.07	0.000289	0.00841
regulation of axon extension involved in axon guidance (GO:0048841)	16	4	0.52	+	7.67	0.00149	0.0316
negative regulation of fibroblast growth factor receptor signaling pathway (GO:0040037)	20	5	0.65	+	7.67	0.000375	0.0103
positive regulation of T cell apoptotic process (GO:0070234)	16	4	0.52	+	7.67	0.00149	0.0316
retinal cone cell differentiation (GO:0042670)	16	4	0.52	+	7.67	0.00149	0.0316
detoxification of inorganic compound (GO:0061687)	16	4	0.52	+	7.67	0.00149	0.0315
regulation of extracellular matrix disassembly (GO:0010715)	16	4	0.52	+	7.67	0.00149	0.0315
piRNA processing (GO:0034587)	20	5	0.65	+	7.67	0.000375	0.0103
eyelid development in camera-type eye (GO:0061029)	16	4	0.52	+	7.67	0.00149	0.0314
neutrophil homeostasis (GO:0001780)	24	6	0.78	+	7.67	9.58e-05	0.00351
regulation of vascular endothelial growth factor receptor signaling pathway (GO:0030947)	33	8	1.08	+	7.43	8.28e-06	0.000423
peptidyl-tyrosine autophosphorylation (GO:0038083)	17	4	0.55	+	7.22	0.0019	0.0387
chondrocyte proliferation (GO:0035988)	17	4	0.55	+	7.22	0.0019	0.0386
positive regulation of monocyte chemotaxis (GO:0090026)	22	5	0.72	+	6.97	0.000603	0.0153
response to cadmium ion (GO:0046686)	40	9	1.3	+	6.9	4.37e-06	0.00024
regulation of monocyte differentiation (GO:0045655)	18	4	0.59	+	6.82	0.00238	0.0465
iron ion transmembrane transport (GO:0034755)	18	4	0.59	+	6.82	0.00238	0.0465
regulation of plasma membrane organization (GO:1903729)	18	4	0.59	+	6.82	0.00238	0.0464
myofibril assembly (GO:0030239)	68	15	2.22	+	6.77	3.85e-09	4.51e-07
cell differentiation involved in embryonic placenta development (GO:0060706)	32	7	1.04	+	6.71	6.28e-05	0.00247
cellular response to cadmium ion (GO:0071276)	28	6	0.91	+	6.57	0.00024	0.00734
striated muscle cell development (GO:0055002)	70	15	2.28	+	6.57	5.9e-09	6.55e-07
catechol-containing compound biosynthetic process (GO:0009713)	24	5	0.78	+	6.39	0.000922	0.0218
catecholamine biosynthetic process (GO:0042423)	24	5	0.78	+	6.39	0.000922	0.0217
regulation of cardiocyte differentiation (GO:1905207)	29	6	0.95	+	6.35	0.000294	0.00854
basement membrane organization (GO:0071711)	34	7	1.11	+	6.31	9.49e-05	0.0035
pharyngeal system development (GO:0060037)	34	7	1.11	+	6.31	9.49e-05	0.00349
regulation of macrophage chemotaxis (GO:0010758)	34	7	1.11	+	6.31	9.49e-05	0.00349
collagen fibril organization (GO:0030199)	59	12	1.92	+	6.24	3.62e-07	2.66e-05
regulation of monocyte chemotaxis (GO:0090025)	30	6	0.98	+	6.13	0.000358	0.00989
regulation of postsynaptic specialization assembly (GO:0099150)	25	5	0.82	+	6.13	0.00112	0.0249
positive regulation of macrophage chemotaxis (GO:0010759)	25	5	0.82	+	6.13	0.00112	0.0248
sprouting angiogenesis (GO:0002040)	61	12	1.99	+	6.03	5.3e-07	3.78e-05
branching involved in blood vessel morphogenesis (GO:0001569)	41	8	1.34	+	5.98	4.52e-05	0.00186
trabecula formation (GO:0060343)	26	5	0.85	+	5.9	0.00135	0.0291
positive regulation of hemostasis (GO:1900048)	26	5	0.85	+	5.9	0.00135	0.0291
positive regulation of blood coagulation (GO:0030194)	26	5	0.85	+	5.9	0.00135	0.0291
negative chemotaxis (GO:0050919)	42	8	1.37	+	5.84	5.43e-05	0.00221
positive regulation of T cell migration (GO:2000406)	37	7	1.21	+	5.8	0.000167	0.00548
proximal/distal pattern formation (GO:0009954)	37	7	1.21	+	5.8	0.000167	0.00547
negative regulation of smooth muscle cell migration (GO:0014912)	37	7	1.21	+	5.8	0.000167	0.00546
retrotransposon silencing (GO:0010526)	32	6	1.04	+	5.75	0.000517	0.0134
positive regulation of lymphocyte migration (GO:2000403)	43	8	1.4	+	5.71	6.48e-05	0.00253
branching involved in mammary gland duct morphogenesis (GO:0060444)	27	5	0.88	+	5.68	0.00162	0.0338
positive regulation of superoxide anion generation (GO:0032930)	27	5	0.88	+	5.68	0.00162	0.0337
secondary palate development (GO:0062009)	27	5	0.88	+	5.68	0.00162	0.0337
negative regulation of Ras protein signal transduction (GO:0046580)	27	5	0.88	+	5.68	0.00162	0.0336
regulation of heart rate by cardiac conduction (GO:0086091)	38	7	1.24	+	5.65	0.000199	0.00635
positive regulation of leukocyte apoptotic process (GO:2000108)	33	6	1.08	+	5.58	0.000614	0.0156
insulin-like growth factor receptor signaling pathway (GO:0048009)	33	6	1.08	+	5.58	0.000614	0.0155
extracellular matrix assembly (GO:0085029)	33	6	1.08	+	5.58	0.000614	0.0155
pituitary gland development (GO:0021983)	39	7	1.27	+	5.5	0.000236	0.00725
regulation of T cell migration (GO:2000404)	51	9	1.66	+	5.41	3.53e-05	0.0015
negative regulation of vascular associated smooth muscle cell proliferation (GO:1904706)	34	6	1.11	+	5.41	0.000725	0.0177
blood vessel endothelial cell migration (GO:0043534)	40	7	1.3	+	5.37	0.000278	0.00824
regulation of cardiac muscle cell contraction (GO:0086004)	40	7	1.3	+	5.37	0.000278	0.00822
response to protozoan (GO:0001562)	46	8	1.5	+	5.33	0.000107	0.00386
positive regulation of coagulation (GO:0050820)	29	5	0.95	+	5.29	0.00225	0.0444
regulation of fibroblast growth factor receptor signaling pathway (GO:0040036)	35	6	1.14	+	5.26	0.000852	0.0204
negative regulation of chemotaxis (GO:0050922)	41	7	1.34	+	5.24	0.000325	0.00916
cellular response to external stimulus (GO:0071496)	36	6	1.17	+	5.11	0.000994	0.0231
cellular response to mechanical stimulus (GO:0071260)	36	6	1.17	+	5.11	0.000994	0.0231
muscle cell migration (GO:0014812)	36	6	1.17	+	5.11	0.000994	0.0231
dopaminergic neuron differentiation (GO:0071542)	42	7	1.37	+	5.11	0.00038	0.0104
defense response to protozoan (GO:0042832)	42	7	1.37	+	5.11	0.00038	0.0103
positive regulation of mononuclear cell migration (GO:0071677)	97	16	3.16	+	5.06	9.37e-08	8.02e-06
cardiac muscle tissue morphogenesis (GO:0055008)	73	12	2.38	+	5.04	3.91e-06	0.000217
regulation of blood coagulation (GO:0030193)	67	11	2.18	+	5.04	9.99e-06	0.0005
regulation of actin filament-based movement (GO:1903115)	49	8	1.6	+	5.01	0.00017	0.00554
negative regulation of cell-matrix adhesion (GO:0001953)	37	6	1.21	+	4.97	0.00115	0.0254
heart trabecula morphogenesis (GO:0061384)	37	6	1.21	+	4.97	0.00115	0.0254
ventricular cardiac muscle tissue development (GO:0003229)	68	11	2.22	+	4.96	1.16e-05	0.000563
actomyosin structure organization (GO:0031032)	124	20	4.04	+	4.95	3.54e-09	4.24e-07
ventricular cardiac muscle tissue morphogenesis (GO:0055010)	56	9	1.83	+	4.93	7.61e-05	0.00289
cardiac muscle contraction (GO:0060048)	75	12	2.45	+	4.91	5.24e-06	0.000281
regulation of hemostasis (GO:1900046)	69	11	2.25	+	4.89	1.34e-05	0.000644
icosanoid transport (GO:0071715)	44	7	1.43	+	4.88	0.00051	0.0132
regulation of astrocyte differentiation (GO:0048710)	38	6	1.24	+	4.84	0.00133	0.0288
cardiac muscle cell contraction (GO:0086003)	38	6	1.24	+	4.84	0.00133	0.0288
semaphorin-plexin signaling pathway (GO:0071526)	45	7	1.47	+	4.77	0.000587	0.015
cell-cell fusion (GO:0140253)	39	6	1.27	+	4.72	0.00153	0.0323
syncytium formation by plasma membrane fusion (GO:0000768)	39	6	1.27	+	4.72	0.00153	0.0322
positive regulation of fibroblast proliferation (GO:0048146)	78	12	2.54	+	4.72	7.97e-06	0.000408
trabecula morphogenesis (GO:0061383)	52	8	1.7	+	4.72	0.00026	0.00776
negative regulation of wound healing (GO:0061045)	65	10	2.12	+	4.72	4.52e-05	0.00187
regulation of coagulation (GO:0050818)	72	11	2.35	+	4.69	2.03e-05	0.000927
regulation of Ras protein signal transduction (GO:0046578)	59	9	1.92	+	4.68	0.000116	0.00406
regulation of lymphocyte migration (GO:2000401)	66	10	2.15	+	4.65	5.17e-05	0.00211
heart contraction (GO:0060047)	93	14	3.03	+	4.62	1.85e-06	0.000113
regulation of meiotic nuclear division (GO:0040020)	40	6	1.3	+	4.6	0.00175	0.036
regulation of cell migration involved in sprouting angiogenesis (GO:0090049)	40	6	1.3	+	4.6	0.00175	0.0359
mammary gland duct morphogenesis (GO:0060603)	40	6	1.3	+	4.6	0.00175	0.0359
ureteric bud morphogenesis (GO:0060675)	60	9	1.96	+	4.6	0.000132	0.0045
positive regulation of leukocyte chemotaxis (GO:0002690)	100	15	3.26	+	4.6	8.37e-07	5.68e-05
regulation of smooth muscle cell migration (GO:0014910)	107	16	3.49	+	4.59	3.79e-07	2.78e-05
macrophage differentiation (GO:0030225)	47	7	1.53	+	4.57	0.000769	0.0186
striated muscle contraction (GO:0006941)	108	16	3.52	+	4.54	4.31e-07	3.13e-05
outflow tract morphogenesis (GO:0003151)	88	13	2.87	+	4.53	5.34e-06	0.000283
mesonephric tubule morphogenesis (GO:0072171)	61	9	1.99	+	4.52	0.000151	0.00509
actin-mediated cell contraction (GO:0070252)	61	9	1.99	+	4.52	0.000151	0.00507
negative regulation of cell-substrate adhesion (GO:0010812)	61	9	1.99	+	4.52	0.000151	0.00506
tissue regeneration (GO:0042246)	61	9	1.99	+	4.52	0.000151	0.00505
syncytium formation (GO:0006949)	41	6	1.34	+	4.49	0.002	0.04
brown fat cell differentiation (GO:0050873)	41	6	1.34	+	4.49	0.002	0.04
skeletal muscle tissue regeneration (GO:0043403)	41	6	1.34	+	4.49	0.002	0.0399
vasoconstriction (GO:0042310)	41	6	1.34	+	4.49	0.002	0.0399
negative regulation of blood coagulation (GO:0030195)	41	6	1.34	+	4.49	0.002	0.0398
regulation of extrinsic apoptotic signaling pathway via death domain receptors (GO:1902041)	49	7	1.6	+	4.38	0.000993	0.0232
regulation of macrophage migration (GO:1905521)	49	7	1.6	+	4.38	0.000993	0.0232
positive regulation of G1/S transition of mitotic cell cycle (GO:1900087)	49	7	1.6	+	4.38	0.000993	0.0231
regulation of vascular associated smooth muscle cell proliferation (GO:1904705)	77	11	2.51	+	4.38	3.87e-05	0.00161
negative regulation of hemostasis (GO:1900047)	42	6	1.37	+	4.38	0.00227	0.0446
eye photoreceptor cell development (GO:0042462)	42	6	1.37	+	4.38	0.00227	0.0446
positive regulation of cell cycle G1/S phase transition (GO:1902808)	63	9	2.05	+	4.38	0.000194	0.00623
regulation of leukocyte chemotaxis (GO:0002688)	126	18	4.11	+	4.38	1.46e-07	1.17e-05
muscle cell development (GO:0055001)	190	27	6.2	+	4.36	1.32e-10	2.15e-08
cardiac chamber morphogenesis (GO:0003206)	148	21	4.83	+	4.35	1.53e-08	1.57e-06
muscle tissue morphogenesis (GO:0060415)	85	12	2.77	+	4.33	1.96e-05	0.000899
regulation of mononuclear cell migration (GO:0071675)	142	20	4.63	+	4.32	3.81e-08	3.56e-06
G1/S transition of mitotic cell cycle (GO:0000082)	64	9	2.09	+	4.31	0.000219	0.00683
regulation of glial cell proliferation (GO:0060251)	57	8	1.86	+	4.3	0.000495	0.0129
regulation of T cell apoptotic process (GO:0070232)	50	7	1.63	+	4.29	0.00112	0.025
phospholipid catabolic process (GO:0009395)	50	7	1.63	+	4.29	0.00112	0.025
neuron recognition (GO:0008038)	50	7	1.63	+	4.29	0.00112	0.0249
renal tubule development (GO:0061326)	93	13	3.03	+	4.29	9.94e-06	0.000499
nephron tubule development (GO:0072080)	86	12	2.8	+	4.28	2.21e-05	0.001
nephron tubule morphogenesis (GO:0072078)	72	10	2.35	+	4.26	0.00011	0.00392
positive regulation of cell-matrix adhesion (GO:0001954)	65	9	2.12	+	4.25	0.000247	0.00752
membrane depolarization (GO:0051899)	65	9	2.12	+	4.25	0.000247	0.00751
osteoclast differentiation (GO:0030316)	65	9	2.12	+	4.25	0.000247	0.00749
muscle organ morphogenesis (GO:0048644)	94	13	3.07	+	4.24	1.12e-05	0.00055
kidney morphogenesis (GO:0060993)	94	13	3.07	+	4.24	1.12e-05	0.000548
axon guidance (GO:0007411)	239	33	7.79	+	4.23	2.6e-12	7.24e-10
neuron projection guidance (GO:0097485)	240	33	7.83	+	4.22	2.92e-12	7.59e-10
regulation of calcium ion import (GO:0090279)	51	7	1.66	+	4.21	0.00126	0.0276
regulation of cartilage development (GO:0061035)	73	10	2.38	+	4.2	0.000124	0.00424
regulation of extracellular matrix organization (GO:1903053)	66	9	2.15	+	4.18	0.000278	0.00823
cell cycle G1/S phase transition (GO:0044843)	66	9	2.15	+	4.18	0.000278	0.00822
macrophage activation (GO:0042116)	66	9	2.15	+	4.18	0.000278	0.0082
mammary gland morphogenesis (GO:0060443)	59	8	1.92	+	4.16	0.000627	0.0158
neural crest cell migration (GO:0001755)	59	8	1.92	+	4.16	0.000627	0.0158
nephron epithelium morphogenesis (GO:0072088)	74	10	2.41	+	4.14	0.000139	0.00472
cardiac ventricle morphogenesis (GO:0003208)	82	11	2.67	+	4.11	6.99e-05	0.00267
positive regulation of endothelial cell migration (GO:0010595)	112	15	3.65	+	4.11	3.61e-06	0.000202
regulation of cell-matrix adhesion (GO:0001952)	127	17	4.14	+	4.11	8.29e-07	5.64e-05
regulation of striated muscle contraction (GO:0006942)	90	12	2.93	+	4.09	3.52e-05	0.0015
regulation of granulocyte chemotaxis (GO:0071622)	60	8	1.96	+	4.09	0.000703	0.0173
positive regulation of blood vessel endothelial cell migration (GO:0043536)	60	8	1.96	+	4.09	0.000703	0.0173
fibroblast growth factor receptor signaling pathway (GO:0008543)	60	8	1.96	+	4.09	0.000703	0.0172
positive regulation of vasoconstriction (GO:0045907)	53	7	1.73	+	4.05	0.00159	0.0333
stem cell development (GO:0048864)	91	12	2.97	+	4.04	3.93e-05	0.00164
cellular anatomical entity morphogenesis (GO:0032989)	129	17	4.21	+	4.04	1.04e-06	6.84e-05
cellular component assembly involved in morphogenesis (GO:0010927)	129	17	4.21	+	4.04	1.04e-06	6.81e-05
nephron morphogenesis (GO:0072028)	76	10	2.48	+	4.04	0.000175	0.00569
cellular response to fibroblast growth factor stimulus (GO:0044344)	76	10	2.48	+	4.04	0.000175	0.00568
mesenchymal cell migration (GO:0090497)	61	8	1.99	+	4.02	0.000787	0.0189
regulation of wound healing (GO:0061041)	130	17	4.24	+	4.01	1.16e-06	7.57e-05
regulation of chemotaxis (GO:0050920)	215	28	7.01	+	3.99	4.73e-10	6.77e-08
peptidyl-tyrosine phosphorylation (GO:0018108)	100	13	3.26	+	3.99	2.21e-05	0.001
positive regulation of chemotaxis (GO:0050921)	154	20	5.02	+	3.98	1.5e-07	1.19e-05
heart process (GO:0003015)	108	14	3.52	+	3.98	1.11e-05	0.000549
cellular response to interferon-beta (GO:0035458)	62	8	2.02	+	3.96	0.000878	0.0208
positive regulation of phosphatidylinositol 3-kinase/protein kinase B signal transduction (GO:0051897)	194	25	6.33	+	3.95	5.02e-09	5.78e-07
cell-matrix adhesion (GO:0007160)	132	17	4.3	+	3.95	1.44e-06	9.08e-05
diencephalon development (GO:0021536)	78	10	2.54	+	3.93	0.000217	0.00683
renal tubule morphogenesis (GO:0061333)	78	10	2.54	+	3.93	0.000217	0.00682
epithelium migration (GO:0090132)	117	15	3.81	+	3.93	6.26e-06	0.00033
positive regulation of smooth muscle cell proliferation (GO:0048661)	117	15	3.81	+	3.93	6.26e-06	0.000329
regeneration (GO:0031099)	117	15	3.81	+	3.93	6.26e-06	0.000328
positive regulation of epithelial cell migration (GO:0010634)	164	21	5.35	+	3.93	9.42e-08	8.02e-06
positive regulation of chemokine production (GO:0032722)	86	11	2.8	+	3.92	0.000109	0.00389
ureteric bud development (GO:0001657)	94	12	3.07	+	3.92	5.45e-05	0.00221
peptidyl-tyrosine modification (GO:0018212)	102	13	3.33	+	3.91	2.74e-05	0.0012
positive regulation of leukocyte migration (GO:0002687)	165	21	5.38	+	3.9	1.05e-07	8.82e-06
regulation of collagen biosynthetic process (GO:0032965)	55	7	1.79	+	3.9	0.00198	0.0398
face development (GO:0060324)	63	8	2.05	+	3.89	0.000977	0.023
positive regulation of wound healing (GO:0090303)	63	8	2.05	+	3.89	0.000977	0.0229
response to interferon-beta (GO:0035456)	71	9	2.32	+	3.89	0.000485	0.0127
positive regulation of smooth muscle cell migration (GO:0014911)	71	9	2.32	+	3.89	0.000485	0.0127
response to fibroblast growth factor (GO:0071774)	79	10	2.58	+	3.88	0.000242	0.00737
actin filament-based movement (GO:0030048)	87	11	2.84	+	3.88	0.000121	0.00417
mesonephric tubule development (GO:0072164)	95	12	3.1	+	3.87	6.05e-05	0.00242
mesonephric epithelium development (GO:0072163)	95	12	3.1	+	3.87	6.05e-05	0.00241
positive regulation of mitotic cell cycle phase transition (GO:1901992)	95	12	3.1	+	3.87	6.05e-05	0.0024
branching morphogenesis of an epithelial tube (GO:0048754)	167	21	5.45	+	3.86	1.29e-07	1.05e-05
regulation of focal adhesion assembly (GO:0051893)	64	8	2.09	+	3.83	0.00109	0.0245
regulation of cell-substrate junction assembly (GO:0090109)	64	8	2.09	+	3.83	0.00109	0.0245
cellular response to interleukin-1 (GO:0071347)	56	7	1.83	+	3.83	0.0022	0.0436
negative regulation of blood vessel morphogenesis (GO:2000181)	112	14	3.65	+	3.83	1.7e-05	0.000791
tissue migration (GO:0090130)	120	15	3.91	+	3.83	8.56e-06	0.000434
cardiac conduction (GO:0061337)	56	7	1.83	+	3.83	0.0022	0.0435
negative regulation of vasculature development (GO:1901343)	113	14	3.68	+	3.8	1.88e-05	0.000871
nephron epithelium development (GO:0072009)	105	13	3.42	+	3.8	3.74e-05	0.00157
cardiac septum morphogenesis (GO:0060411)	81	10	2.64	+	3.79	0.000297	0.0086
fat cell differentiation (GO:0045444)	146	18	4.76	+	3.78	1.35e-06	8.71e-05
glial cell development (GO:0021782)	138	17	4.5	+	3.78	2.68e-06	0.000155
leukocyte cell-cell adhesion (GO:0007159)	65	8	2.12	+	3.77	0.0012	0.0264
positive regulation of calcium-mediated signaling (GO:0050850)	57	7	1.86	+	3.77	0.00244	0.0475
mesonephros development (GO:0001823)	98	12	3.2	+	3.76	8.23e-05	0.00308
regulation of calcium-mediated signaling (GO:0050848)	98	12	3.2	+	3.76	8.23e-05	0.00308
positive regulation of cell-substrate adhesion (GO:0010811)	139	17	4.53	+	3.75	2.96e-06	0.000169
positive regulation of gliogenesis (GO:0014015)	90	11	2.93	+	3.75	0.000164	0.00542
striated muscle cell differentiation (GO:0051146)	246	30	8.02	+	3.74	5.72e-10	7.89e-08
positive regulation of cell cycle phase transition (GO:1901989)	115	14	3.75	+	3.73	2.3e-05	0.00103
negative regulation of smooth muscle cell proliferation (GO:0048662)	74	9	2.41	+	3.73	0.00066	0.0164
regulation of lymphocyte apoptotic process (GO:0070228)	74	9	2.41	+	3.73	0.00066	0.0164
regulation of leukocyte apoptotic process (GO:2000106)	107	13	3.49	+	3.73	4.57e-05	0.00188
lung morphogenesis (GO:0060425)	66	8	2.15	+	3.72	0.00133	0.0289
cytokine production involved in immune response (GO:0002367)	66	8	2.15	+	3.72	0.00133	0.0289
negative regulation of cysteine-type endopeptidase activity involved in apoptotic process (GO:0043154)	66	8	2.15	+	3.72	0.00133	0.0288
regulation of chemokine production (GO:0032642)	116	14	3.78	+	3.7	2.54e-05	0.00112
kidney epithelium development (GO:0072073)	141	17	4.6	+	3.7	3.6e-06	0.000202
neural crest cell development (GO:0014032)	83	10	2.71	+	3.7	0.000363	0.01
intermediate filament organization (GO:0045109)	75	9	2.45	+	3.68	0.000728	0.0178
regulation of smooth muscle cell proliferation (GO:0048660)	192	23	6.26	+	3.67	8.13e-08	7.04e-06
negative regulation of immune effector process (GO:0002698)	142	17	4.63	+	3.67	3.97e-06	0.000219
cell-substrate adhesion (GO:0031589)	184	22	6	+	3.67	1.6e-07	1.25e-05
regulation of fibroblast proliferation (GO:0048145)	126	15	4.11	+	3.65	1.56e-05	0.000731
regulation of cell-substrate adhesion (GO:0010810)	227	27	7.4	+	3.65	7.16e-09	7.84e-07
extracellular matrix organization (GO:0030198)	279	33	9.1	+	3.63	1.77e-10	2.83e-08
negative regulation of angiogenesis (GO:0016525)	110	13	3.59	+	3.62	6.12e-05	0.00242
external encapsulating structure organization (GO:0045229)	280	33	9.13	+	3.61	1.95e-10	3.08e-08
extracellular structure organization (GO:0043062)	281	33	9.16	+	3.6	2.14e-10	3.35e-08
heart morphogenesis (GO:0003007)	282	33	9.2	+	3.59	2.35e-10	3.64e-08
mitotic cell cycle phase transition (GO:0044772)	137	16	4.47	+	3.58	1.04e-05	0.000518
positive regulation of vasculature development (GO:1904018)	180	21	5.87	+	3.58	4.62e-07	3.34e-05
angiogenesis (GO:0001525)	343	40	11.18	+	3.58	3.18e-12	7.85e-10
collagen metabolic process (GO:0032963)	69	8	2.25	+	3.56	0.00178	0.0363
regulation of cell-substrate junction organization (GO:0150116)	69	8	2.25	+	3.56	0.00178	0.0363
positive regulation of ERK1 and ERK2 cascade (GO:0070374)	208	24	6.78	+	3.54	8.76e-08	7.54e-06
morphogenesis of a branching epithelium (GO:0061138)	200	23	6.52	+	3.53	1.72e-07	1.32e-05
neural crest cell differentiation (GO:0014033)	96	11	3.13	+	3.51	0.000292	0.00849
nephron development (GO:0072006)	140	16	4.56	+	3.5	1.38e-05	0.000661
regulation of gliogenesis (GO:0014013)	140	16	4.56	+	3.5	1.38e-05	0.000659
response to interleukin-1 (GO:0070555)	70	8	2.28	+	3.5	0.00195	0.0394
body fluid secretion (GO:0007589)	70	8	2.28	+	3.5	0.00195	0.0393
pancreas development (GO:0031016)	79	9	2.58	+	3.49	0.00106	0.0241
morphogenesis of a branching structure (GO:0001763)	211	24	6.88	+	3.49	1.15e-07	9.47e-06
canonical Wnt signaling pathway (GO:0060070)	106	12	3.46	+	3.47	0.000176	0.00571
negative regulation of cellular response to growth factor stimulus (GO:0090288)	106	12	3.46	+	3.47	0.000176	0.0057
positive regulation of JNK cascade (GO:0046330)	106	12	3.46	+	3.47	0.000176	0.00569
epithelial cell migration (GO:0010631)	115	13	3.75	+	3.47	9.72e-05	0.00354
positive regulation of angiogenesis (GO:0045766)	177	20	5.77	+	3.47	1.44e-06	9.16e-05
mesenchymal cell differentiation (GO:0048762)	177	20	5.77	+	3.47	1.44e-06	9.12e-05
ameboidal-type cell migration (GO:0001667)	222	25	7.24	+	3.45	7.65e-08	6.81e-06
positive regulation of response to wounding (GO:1903036)	80	9	2.61	+	3.45	0.00116	0.0256
endothelial cell migration (GO:0043542)	80	9	2.61	+	3.45	0.00116	0.0256
regulation of leukocyte migration (GO:0002685)	240	27	7.83	+	3.45	2.37e-08	2.32e-06
negative regulation of response to wounding (GO:1903035)	89	10	2.9	+	3.45	0.000637	0.0159
cardiac chamber development (GO:0003205)	196	22	6.39	+	3.44	4.85e-07	3.49e-05
vasculogenesis (GO:0001570)	90	10	2.93	+	3.41	0.000696	0.0172
regulation of cardiac muscle contraction (GO:0055117)	72	8	2.35	+	3.41	0.00234	0.0458
metanephros development (GO:0001656)	81	9	2.64	+	3.41	0.00127	0.0278
gland morphogenesis (GO:0022612)	127	14	4.14	+	3.38	6.99e-05	0.00268
disruption of cell in another organism (GO:0141061)	91	10	2.97	+	3.37	0.00076	0.0185
neuron projection extension (GO:1990138)	91	10	2.97	+	3.37	0.00076	0.0184
killing of cells of another organism (GO:0031640)	91	10	2.97	+	3.37	0.00076	0.0184
negative regulation of cysteine-type endopeptidase activity (GO:2000117)	73	8	2.38	+	3.36	0.00255	0.0493
regulation of morphogenesis of an epithelium (GO:1905330)	73	8	2.38	+	3.36	0.00255	0.0493
muscle contraction (GO:0006936)	201	22	6.55	+	3.36	7.48e-07	5.14e-05
muscle cell differentiation (GO:0042692)	320	35	10.43	+	3.35	4.3e-10	6.27e-08
positive regulation of tumor necrosis factor superfamily cytokine production (GO:1903557)	119	13	3.88	+	3.35	0.000138	0.00468
cardiac ventricle development (GO:0003231)	147	16	4.79	+	3.34	2.54e-05	0.00112
positive regulation of cell migration (GO:0030335)	602	65	19.63	+	3.31	1.99e-17	1.53e-14
axis specification (GO:0009798)	102	11	3.33	+	3.31	0.000495	0.0129
tissue remodeling (GO:0048771)	130	14	4.24	+	3.3	9.02e-05	0.00335
embryonic pattern specification (GO:0009880)	84	9	2.74	+	3.29	0.00165	0.0342
blood vessel morphogenesis (GO:0048514)	460	49	15	+	3.27	3.49e-13	1.16e-10
intermediate filament cytoskeleton organization (GO:0045104)	94	10	3.07	+	3.26	0.00098	0.0229
adult locomotory behavior (GO:0008344)	113	12	3.68	+	3.26	0.000322	0.00909
cell cycle phase transition (GO:0044770)	151	16	4.92	+	3.25	3.55e-05	0.0015
axonogenesis (GO:0007409)	387	41	12.62	+	3.25	3.68e-11	7.31e-09
phagocytosis (GO:0006909)	152	16	4.96	+	3.23	3.85e-05	0.00161
regulation of glial cell differentiation (GO:0045685)	95	10	3.1	+	3.23	0.00106	0.0242
positive regulation of cell junction assembly (GO:1901890)	133	14	4.34	+	3.23	0.000115	0.00408
intermediate filament-based process (GO:0045103)	95	10	3.1	+	3.23	0.00106	0.0241
embryonic placenta development (GO:0001892)	114	12	3.72	+	3.23	0.000349	0.0097
regulation of heart rate (GO:0002027)	114	12	3.72	+	3.23	0.000349	0.00968
axon development (GO:0061564)	438	46	14.28	+	3.22	3.1e-12	7.79e-10
negative regulation of endopeptidase activity (GO:0010951)	162	17	5.28	+	3.22	2.32e-05	0.00104
myelination (GO:0042552)	134	14	4.37	+	3.2	0.000125	0.00427
muscle structure development (GO:0061061)	548	57	17.87	+	3.19	1.07e-14	4.56e-12
transmission of nerve impulse (GO:0019226)	87	9	2.84	+	3.17	0.00211	0.0419
embryonic limb morphogenesis (GO:0030326)	145	15	4.73	+	3.17	8.13e-05	0.00307
embryonic appendage morphogenesis (GO:0035113)	145	15	4.73	+	3.17	8.13e-05	0.00306
response to type II interferon (GO:0034341)	116	12	3.78	+	3.17	0.00041	0.0111
regulation of response to wounding (GO:1903034)	175	18	5.71	+	3.15	1.77e-05	0.00082
positive regulation of cell motility (GO:2000147)	632	65	20.61	+	3.15	2.26e-16	1.57e-13
positive regulation of peptidyl-serine phosphorylation (GO:0033138)	107	11	3.49	+	3.15	0.000743	0.0181
positive regulation of tumor necrosis factor production (GO:0032760)	117	12	3.81	+	3.15	0.000443	0.0118
regulation of heart contraction (GO:0008016)	195	20	6.36	+	3.15	6.4e-06	0.000334
ensheathment of neurons (GO:0007272)	137	14	4.47	+	3.13	0.000159	0.00528
axon ensheathment (GO:0008366)	137	14	4.47	+	3.13	0.000159	0.00527
negative regulation of peptidase activity (GO:0010466)	235	24	7.66	+	3.13	8.45e-07	5.7e-05
regulation of blood vessel endothelial cell migration (GO:0043535)	98	10	3.2	+	3.13	0.00135	0.0292
positive regulation of kinase activity (GO:0033674)	343	35	11.18	+	3.13	2.75e-09	3.42e-07
regulation of phosphatidylinositol 3-kinase/protein kinase B signal transduction (GO:0051896)	277	28	9.03	+	3.1	1.3e-07	1.05e-05
regulation of epithelial cell migration (GO:0010632)	248	25	8.09	+	3.09	6.4e-07	4.48e-05
positive regulation of protein serine/threonine kinase activity (GO:0071902)	159	16	5.18	+	3.09	6.65e-05	0.00258
epithelial tube morphogenesis (GO:0060562)	368	37	12	+	3.08	1.45e-09	1.89e-07
regulation of vasculature development (GO:1901342)	309	31	10.08	+	3.08	3.3e-08	3.14e-06
positive regulation of locomotion (GO:0040017)	648	65	21.13	+	3.08	7.71e-16	4.22e-13
morphogenesis of embryonic epithelium (GO:0016331)	180	18	5.87	+	3.07	2.59e-05	0.00113
lung development (GO:0030324)	230	23	7.5	+	3.07	2.05e-06	0.000124
regulation of cell shape (GO:0008360)	140	14	4.56	+	3.07	0.000199	0.00635
positive regulation of inflammatory response (GO:0050729)	150	15	4.89	+	3.07	0.000119	0.00415
positive regulation of mitotic cell cycle (GO:0045931)	130	13	4.24	+	3.07	0.000333	0.00932
response to toxic substance (GO:0009636)	141	14	4.6	+	3.05	0.000215	0.00679
mesenchyme development (GO:0060485)	242	24	7.89	+	3.04	1.43e-06	9.17e-05
osteoblast differentiation (GO:0001649)	111	11	3.62	+	3.04	0.00101	0.0234
respiratory tube development (GO:0030323)	233	23	7.6	+	3.03	2.55e-06	0.00015
positive regulation of MAPK cascade (GO:0043410)	520	51	16.96	+	3.01	2.71e-12	7.28e-10
renal system development (GO:0072001)	337	33	10.99	+	3	2.15e-08	2.14e-06
endocrine system development (GO:0035270)	133	13	4.34	+	3	0.000416	0.0113
regulation of ERK1 and ERK2 cascade (GO:0070372)	308	30	10.04	+	2.99	1.06e-07	8.86e-06
skin development (GO:0043588)	308	30	10.04	+	2.99	1.06e-07	8.81e-06
regulation of JNK cascade (GO:0046328)	154	15	5.02	+	2.99	0.00016	0.00531
blood vessel development (GO:0001568)	577	56	18.81	+	2.98	3.39e-13	1.15e-10
developmental cell growth (GO:0048588)	134	13	4.37	+	2.98	0.000447	0.0119
keratinocyte differentiation (GO:0030216)	134	13	4.37	+	2.98	0.000447	0.0119
regulation of endothelial cell migration (GO:0010594)	176	17	5.74	+	2.96	6.67e-05	0.00258
kidney development (GO:0001822)	321	31	10.47	+	2.96	7.89e-08	6.95e-06
regulation of muscle contraction (GO:0006937)	166	16	5.41	+	2.96	0.000111	0.00394
glial cell differentiation (GO:0010001)	249	24	8.12	+	2.96	2.37e-06	0.000141
regulation of cell migration (GO:0030334)	1017	98	33.16	+	2.96	2.87e-22	4.4e-19
tissue morphogenesis (GO:0048729)	644	62	21	+	2.95	2.47e-14	1.02e-11
regulation of angiogenesis (GO:0045765)	302	29	9.85	+	2.94	2.33e-07	1.75e-05
regulation of type II interferon production (GO:0032649)	125	12	4.08	+	2.94	0.000805	0.0193
cardiac septum development (GO:0003279)	125	12	4.08	+	2.94	0.000805	0.0193
cell killing (GO:0001906)	146	14	4.76	+	2.94	0.000309	0.00884
supramolecular fiber organization (GO:0097435)	585	56	19.07	+	2.94	5.96e-13	1.9e-10
cell projection morphogenesis (GO:0048858)	544	52	17.74	+	2.93	4.38e-12	1.06e-09
negative regulation of cell adhesion (GO:0007162)	315	30	10.27	+	2.92	1.73e-07	1.32e-05
positive regulation of MAP kinase activity (GO:0043406)	105	10	3.42	+	2.92	0.00227	0.0446
muscle organ development (GO:0007517)	316	30	10.3	+	2.91	1.86e-07	1.4e-05
tube morphogenesis (GO:0035239)	759	72	24.75	+	2.91	3.75e-16	2.39e-13
positive regulation of protein kinase activity (GO:0045860)	296	28	9.65	+	2.9	5.1e-07	3.65e-05
eye morphogenesis (GO:0048592)	180	17	5.87	+	2.9	8.83e-05	0.00328
ossification (GO:0001503)	265	25	8.64	+	2.89	2.17e-06	0.00013
neuron projection morphogenesis (GO:0048812)	530	50	17.28	+	2.89	1.85e-11	3.99e-09
cell-cell adhesion (GO:0098609)	467	44	15.23	+	2.89	3.24e-10	4.92e-08
morphogenesis of an epithelium (GO:0002009)	532	50	17.35	+	2.88	2.12e-11	4.51e-09
cardiac muscle tissue development (GO:0048738)	213	20	6.95	+	2.88	2.37e-05	0.00105
cell morphogenesis involved in neuron differentiation (GO:0048667)	490	46	15.98	+	2.88	1.43e-10	2.31e-08
regulation of cell motility (GO:2000145)	1077	101	35.12	+	2.88	4.6e-22	6.41e-19
epithelial tube formation (GO:0072175)	160	15	5.22	+	2.88	0.000244	0.00744
negative regulation of nervous system development (GO:0051961)	171	16	5.58	+	2.87	0.000157	0.00525
plasma membrane bounded cell projection morphogenesis (GO:0120039)	536	50	17.48	+	2.86	2.78e-11	5.68e-09
negative regulation of locomotion (GO:0040013)	344	32	11.22	+	2.85	1.16e-07	9.52e-06
regulation of blood circulation (GO:1903522)	269	25	8.77	+	2.85	2.84e-06	0.000164
regulation of locomotion (GO:0040012)	1121	104	36.55	+	2.85	2.33e-22	3.96e-19
skin epidermis development (GO:0098773)	151	14	4.92	+	2.84	0.000436	0.0117
negative regulation of neurogenesis (GO:0050768)	162	15	5.28	+	2.84	0.00028	0.00823
response to mechanical stimulus (GO:0009612)	162	15	5.28	+	2.84	0.00028	0.00821
regulation of calcium ion transmembrane transport (GO:1903169)	184	17	6	+	2.83	0.000116	0.00407
wound healing (GO:0042060)	260	24	8.48	+	2.83	5.02e-06	0.000271
vasculature development (GO:0001944)	607	56	19.79	+	2.83	2.66e-12	7.29e-10
negative regulation of immune response (GO:0050777)	206	19	6.72	+	2.83	4.8e-05	0.00197
regulation of endothelial cell proliferation (GO:0001936)	152	14	4.96	+	2.82	0.000466	0.0123
cell morphogenesis (GO:0000902)	773	71	25.2	+	2.82	3.22e-15	1.41e-12
animal organ morphogenesis (GO:0009887)	1079	99	35.18	+	2.81	6.08e-21	7.16e-18
cell growth (GO:0016049)	142	13	4.63	+	2.81	0.000777	0.0188
myeloid leukocyte differentiation (GO:0002573)	164	15	5.35	+	2.81	0.000319	0.00911
regulation of MAP kinase activity (GO:0043405)	164	15	5.35	+	2.81	0.000319	0.0091
skeletal muscle tissue development (GO:0007519)	164	15	5.35	+	2.81	0.000319	0.00908
developmental growth involved in morphogenesis (GO:0060560)	164	15	5.35	+	2.81	0.000319	0.00906
muscle tissue development (GO:0060537)	383	35	12.49	+	2.8	4.63e-08	4.27e-06
negative regulation of response to external stimulus (GO:0032102)	394	36	12.85	+	2.8	2.98e-08	2.89e-06
striated muscle tissue development (GO:0014706)	219	20	7.14	+	2.8	3.53e-05	0.0015
embryonic epithelial tube formation (GO:0001838)	154	14	5.02	+	2.79	0.000532	0.0137
cytokine production (GO:0001816)	209	19	6.81	+	2.79	5.84e-05	0.00234
positive regulation of leukocyte proliferation (GO:0070665)	176	16	5.74	+	2.79	0.000219	0.00685
camera-type eye morphogenesis (GO:0048593)	155	14	5.05	+	2.77	0.000567	0.0145
regulation of alpha-beta T cell activation (GO:0046634)	122	11	3.98	+	2.77	0.00217	0.043
regulation of cell adhesion (GO:0030155)	821	74	26.77	+	2.76	2.16e-15	9.75e-13
cartilage development (GO:0051216)	189	17	6.16	+	2.76	0.00016	0.00531
limb morphogenesis (GO:0035108)	178	16	5.8	+	2.76	0.000249	0.0075
appendage morphogenesis (GO:0035107)	178	16	5.8	+	2.76	0.000249	0.00749
regulation of epithelial cell proliferation (GO:0050678)	423	38	13.79	+	2.76	1.94e-08	1.95e-06
response to metal ion (GO:0010038)	302	27	9.85	+	2.74	2.41e-06	0.000143
skeletal muscle organ development (GO:0060538)	179	16	5.84	+	2.74	0.000266	0.0079
cell recognition (GO:0008037)	146	13	4.76	+	2.73	0.00101	0.0233
positive regulation of cell adhesion (GO:0045785)	517	46	16.86	+	2.73	8.29e-10	1.12e-07
cellular response to metal ion (GO:0071248)	169	15	5.51	+	2.72	0.000441	0.0118
positive regulation of transferase activity (GO:0051347)	417	37	13.6	+	2.72	4.12e-08	3.82e-06
cell surface receptor protein tyrosine kinase signaling pathway (GO:0007169)	407	36	13.27	+	2.71	6.79e-08	6.09e-06
regulation of fat cell differentiation (GO:0045598)	147	13	4.79	+	2.71	0.00107	0.0243
negative regulation of cell motility (GO:2000146)	328	29	10.69	+	2.71	1.29e-06	8.37e-05
regulation of tumor necrosis factor superfamily cytokine production (GO:1903555)	193	17	6.29	+	2.7	0.000206	0.00652
Wnt signaling pathway (GO:0016055)	273	24	8.9	+	2.7	1.15e-05	0.00056
cell-cell adhesion via plasma-membrane adhesion molecules (GO:0098742)	194	17	6.33	+	2.69	0.000219	0.00684
epithelial cell proliferation (GO:0050673)	217	19	7.08	+	2.69	9.67e-05	0.00353
positive regulation of mononuclear cell proliferation (GO:0032946)	160	14	5.22	+	2.68	0.000778	0.0188
muscle system process (GO:0003012)	263	23	8.58	+	2.68	1.89e-05	0.000873
respiratory system development (GO:0060541)	263	23	8.58	+	2.68	1.89e-05	0.00087
placenta development (GO:0001890)	183	16	5.97	+	2.68	0.000341	0.00951
gliogenesis (GO:0042063)	309	27	10.08	+	2.68	3.71e-06	0.000207
cell adhesion (GO:0007155)	907	79	29.57	+	2.67	1.51e-15	7.48e-13
connective tissue development (GO:0061448)	253	22	8.25	+	2.67	3.11e-05	0.00134
regulation of cell morphogenesis (GO:0022604)	276	24	9	+	2.67	1.38e-05	0.000658
plasma membrane organization (GO:0007009)	150	13	4.89	+	2.66	0.00129	0.0281
regulation of transporter activity (GO:0032409)	231	20	7.53	+	2.66	7.47e-05	0.00284
regulation of protein serine/threonine kinase activity (GO:0071900)	289	25	9.42	+	2.65	1e-05	0.000501
developmental growth (GO:0048589)	532	46	17.35	+	2.65	2.07e-09	2.62e-07
regulation of cellular response to growth factor stimulus (GO:0090287)	324	28	10.56	+	2.65	3.05e-06	0.000174
positive regulation of developmental growth (GO:0048639)	220	19	7.17	+	2.65	0.000116	0.00404
regulation of calcium ion transport (GO:0051924)	278	24	9.06	+	2.65	1.55e-05	0.000732
tube formation (GO:0035148)	174	15	5.67	+	2.64	0.000599	0.0152
negative regulation of cell-cell adhesion (GO:0022408)	209	18	6.81	+	2.64	0.00018	0.0058
cell fate commitment (GO:0045165)	279	24	9.1	+	2.64	1.65e-05	0.00077
negative regulation of cell migration (GO:0030336)	315	27	10.27	+	2.63	5.31e-06	0.000283
growth (GO:0040007)	537	46	17.51	+	2.63	2.78e-09	3.43e-07
anatomical structure formation involved in morphogenesis (GO:0048646)	1017	87	33.16	+	2.62	1.42e-16	1.03e-13
negative regulation of leukocyte cell-cell adhesion (GO:1903038)	152	13	4.96	+	2.62	0.00146	0.031
locomotion (GO:0040011)	352	30	11.48	+	2.61	1.82e-06	0.000111
circulatory system development (GO:0072359)	986	84	32.15	+	2.61	6.38e-16	3.76e-13
regulation of T cell proliferation (GO:0042129)	200	17	6.52	+	2.61	0.000314	0.00898
tube development (GO:0035295)	1002	85	32.67	+	2.6	5.4e-16	3.31e-13
negative regulation of cytokine production (GO:0001818)	308	26	10.04	+	2.59	1.04e-05	0.000516
chemotaxis (GO:0006935)	320	27	10.43	+	2.59	7.11e-06	0.000368
negative regulation of epithelial cell proliferation (GO:0050680)	166	14	5.41	+	2.59	0.00111	0.0249
protein autophosphorylation (GO:0046777)	166	14	5.41	+	2.59	0.00111	0.0248
regulation of tumor necrosis factor production (GO:0032680)	190	16	6.2	+	2.58	0.000517	0.0134
positive regulation of growth (GO:0045927)	309	26	10.08	+	2.58	1.1e-05	0.000543
response to wounding (GO:0009611)	357	30	11.64	+	2.58	2.42e-06	0.000143
regulation of ossification (GO:0030278)	143	12	4.66	+	2.57	0.00256	0.0493
taxis (GO:0042330)	322	27	10.5	+	2.57	7.96e-06	0.000409
negative regulation of hydrolase activity (GO:0051346)	311	26	10.14	+	2.56	1.23e-05	0.000594
regulation of muscle system process (GO:0090257)	265	22	8.64	+	2.55	6.26e-05	0.00246
positive regulation of cytokine production (GO:0001819)	518	43	16.89	+	2.55	2.31e-08	2.29e-06
bone development (GO:0060348)	217	18	7.08	+	2.54	0.000286	0.00837
stem cell differentiation (GO:0048863)	205	17	6.68	+	2.54	0.000419	0.0113
memory (GO:0007613)	169	14	5.51	+	2.54	0.00132	0.0288
positive regulation of lymphocyte proliferation (GO:0050671)	157	13	5.12	+	2.54	0.00195	0.0393
heart development (GO:0007507)	605	50	19.73	+	2.53	1.88e-09	2.4e-07
negative regulation of Wnt signaling pathway (GO:0030178)	170	14	5.54	+	2.53	0.0014	0.03
regulation of kinase activity (GO:0043549)	584	48	19.04	+	2.52	7.77e-09	8.38e-07
regulation of MAPK cascade (GO:0043408)	719	59	23.44	+	2.52	1.11e-10	1.83e-08
response to hypoxia (GO:0001666)	208	17	6.78	+	2.51	0.000495	0.0129
response to xenobiotic stimulus (GO:0009410)	343	28	11.18	+	2.5	9e-06	0.000455
regulation of monoatomic ion transmembrane transporter activity (GO:0032412)	209	17	6.81	+	2.49	0.000523	0.0135
response to decreased oxygen levels (GO:0036293)	222	18	7.24	+	2.49	0.000377	0.0103
forebrain development (GO:0030900)	420	34	13.69	+	2.48	2e-06	0.000122
myeloid leukocyte activation (GO:0002274)	173	14	5.64	+	2.48	0.00165	0.0342
regulation of cell-cell adhesion (GO:0022407)	507	41	16.53	+	2.48	1.42e-07	1.14e-05
anatomical structure morphogenesis (GO:0009653)	2351	189	76.66	+	2.47	3.05e-33	4.67e-29
circulatory system process (GO:0003013)	486	39	15.85	+	2.46	3.36e-07	2.5e-05
cellular response to xenobiotic stimulus (GO:0071466)	187	15	6.1	+	2.46	0.00125	0.0274
epidermal cell differentiation (GO:0009913)	212	17	6.91	+	2.46	0.000615	0.0155
myeloid cell homeostasis (GO:0002262)	175	14	5.71	+	2.45	0.00184	0.0375
positive regulation of cell cycle process (GO:0090068)	275	22	8.97	+	2.45	0.000108	0.00387
regulation of blood pressure (GO:0008217)	225	18	7.34	+	2.45	0.000443	0.0119
positive regulation of phosphorylation (GO:0042327)	713	57	23.25	+	2.45	5e-10	7.1e-08
regulation of peptidyl-tyrosine phosphorylation (GO:0050730)	251	20	8.18	+	2.44	0.00023	0.00711
regulation of cell junction assembly (GO:1901888)	289	23	9.42	+	2.44	8.2e-05	0.00308
regulation of mononuclear cell proliferation (GO:0032944)	264	21	8.61	+	2.44	0.000166	0.00547
positive regulation of peptidyl-tyrosine phosphorylation (GO:0050731)	176	14	5.74	+	2.44	0.00194	0.0393
regulation of postsynapse organization (GO:0099175)	176	14	5.74	+	2.44	0.00194	0.0393
response to molecule of bacterial origin (GO:0002237)	340	27	11.09	+	2.44	3.28e-05	0.0014
sensory organ morphogenesis (GO:0090596)	315	25	10.27	+	2.43	6.98e-05	0.00268
positive regulation of apoptotic process (GO:0043065)	644	51	21	+	2.43	5.82e-09	6.51e-07
positive regulation of response to external stimulus (GO:0032103)	581	46	18.94	+	2.43	3.47e-08	3.28e-06
positive regulation of cell population proliferation (GO:0008284)	1039	82	33.88	+	2.42	1.19e-13	4.24e-11
positive regulation of protein phosphorylation (GO:0001934)	664	52	21.65	+	2.4	5.79e-09	6.52e-07
neuron projection development (GO:0031175)	780	61	25.43	+	2.4	3.68e-10	5.42e-08
response to lipopolysaccharide (GO:0032496)	320	25	10.43	+	2.4	7.81e-05	0.00296
adult behavior (GO:0030534)	192	15	6.26	+	2.4	0.00163	0.0339
positive regulation of cell-cell adhesion (GO:0022409)	333	26	10.86	+	2.39	5.47e-05	0.00222
inflammatory response (GO:0006954)	565	44	18.42	+	2.39	1.07e-07	8.82e-06
cell population proliferation (GO:0008283)	887	69	28.92	+	2.39	2.37e-11	4.97e-09
regulation of inflammatory response (GO:0050727)	386	30	12.59	+	2.38	1.39e-05	0.00066
regulation of transmembrane transporter activity (GO:0022898)	219	17	7.14	+	2.38	0.000884	0.0209
regulation of response to external stimulus (GO:0032101)	1111	86	36.23	+	2.37	1.02e-13	3.79e-11
epidermis development (GO:0008544)	349	27	11.38	+	2.37	4.21e-05	0.00175
regulation of neuron differentiation (GO:0045664)	233	18	7.6	+	2.37	0.00109	0.0246
regulation of lymphocyte proliferation (GO:0050670)	259	20	8.45	+	2.37	0.000524	0.0135
positive regulation of nervous system development (GO:0051962)	389	30	12.68	+	2.37	1.55e-05	0.000731
blood circulation (GO:0008015)	454	35	14.8	+	2.36	2.84e-06	0.000163
actin filament-based process (GO:0030029)	584	45	19.04	+	2.36	1.61e-07	1.26e-05
positive regulation of programmed cell death (GO:0043068)	662	51	21.59	+	2.36	1.85e-08	1.88e-06
regulation of leukocyte proliferation (GO:0070663)	286	22	9.33	+	2.36	0.000261	0.00777
positive regulation of neurogenesis (GO:0050769)	325	25	10.6	+	2.36	9.03e-05	0.00334
embryonic organ development (GO:0048568)	521	40	16.99	+	2.35	5.83e-07	4.11e-05
negative regulation of proteolysis (GO:0045861)	339	26	11.05	+	2.35	6.59e-05	0.00257
neuron development (GO:0048666)	956	73	31.17	+	2.34	1.74e-11	3.82e-09
negative regulation of cell population proliferation (GO:0008285)	738	56	24.06	+	2.33	4.8e-09	5.58e-07
regulation of system process (GO:0044057)	647	49	21.1	+	2.32	5.29e-08	4.85e-06
skeletal system development (GO:0001501)	515	39	16.79	+	2.32	1.67e-06	0.000103
regulation of anatomical structure morphogenesis (GO:0022603)	925	70	30.16	+	2.32	6.45e-11	1.15e-08
actin cytoskeleton organization (GO:0030036)	529	40	17.25	+	2.32	1.2e-06	7.8e-05
limb development (GO:0060173)	212	16	6.91	+	2.31	0.00251	0.0487
appendage development (GO:0048736)	212	16	6.91	+	2.31	0.00251	0.0486
regulation of neurogenesis (GO:0050767)	478	36	15.59	+	2.31	5.1e-06	0.000274
regulation of transmembrane transport (GO:0034762)	507	38	16.53	+	2.3	2.67e-06	0.000155
negative regulation of multicellular organismal process (GO:0051241)	1242	93	40.5	+	2.3	4.96e-14	1.95e-11
positive regulation of cell activation (GO:0050867)	401	30	13.08	+	2.29	2.51e-05	0.00111
positive regulation of leukocyte cell-cell adhesion (GO:1903039)	281	21	9.16	+	2.29	0.000471	0.0124
positive regulation of T cell activation (GO:0050870)	255	19	8.31	+	2.29	0.000948	0.0223
positive regulation of phosphorus metabolic process (GO:0010562)	806	60	26.28	+	2.28	3.11e-09	3.81e-07
positive regulation of phosphate metabolic process (GO:0045937)	806	60	26.28	+	2.28	3.11e-09	3.78e-07
regulation of metal ion transport (GO:0010959)	431	32	14.05	+	2.28	2.34e-05	0.00104
negative regulation of cell differentiation (GO:0045596)	714	53	23.28	+	2.28	3.59e-08	3.38e-06
regulation of cytokine production (GO:0001817)	822	61	26.8	+	2.28	2.42e-09	3.03e-07
response to oxygen levels (GO:0070482)	244	18	7.96	+	2.26	0.00143	0.0306
regulation of synaptic plasticity (GO:0048167)	258	19	8.41	+	2.26	0.00104	0.024
regulation of protein kinase activity (GO:0045859)	517	38	16.86	+	2.25	3.58e-06	0.000202
regulation of monoatomic cation transmembrane transport (GO:1904062)	327	24	10.66	+	2.25	0.000219	0.00686
defense response to bacterium (GO:0042742)	382	28	12.46	+	2.25	0.000102	0.00371
regulation of body fluid levels (GO:0050878)	328	24	10.69	+	2.24	0.000228	0.00706
tissue development (GO:0009888)	1861	136	60.68	+	2.24	1.45e-19	1.59e-16
enzyme-linked receptor protein signaling pathway (GO:0007167)	603	44	19.66	+	2.24	9.89e-07	6.56e-05
regulation of adaptive immune response (GO:0002819)	247	18	8.05	+	2.23	0.00157	0.033
positive regulation of multicellular organismal process (GO:0051240)	1867	136	60.88	+	2.23	2.93e-19	2.99e-16
regulation of cell population proliferation (GO:0042127)	1763	128	57.49	+	2.23	3.72e-18	3.35e-15
positive regulation of intracellular signal transduction (GO:1902533)	1157	84	37.73	+	2.23	5.38e-12	1.25e-09
regulation of transferase activity (GO:0051338)	689	50	22.47	+	2.23	1.49e-07	1.19e-05
regulation of leukocyte cell-cell adhesion (GO:1903037)	386	28	12.59	+	2.22	0.00011	0.00392
visual system development (GO:0150063)	414	30	13.5	+	2.22	5.74e-05	0.00231
response to bacterium (GO:0009617)	774	56	25.24	+	2.22	2.5e-08	2.44e-06
positive regulation of epithelial cell proliferation (GO:0050679)	235	17	7.66	+	2.22	0.0023	0.045
regulation of developmental growth (GO:0048638)	388	28	12.65	+	2.21	0.000115	0.00407
regulation of T cell activation (GO:0050863)	390	28	12.72	+	2.2	0.00012	0.00417
epithelium development (GO:0060429)	1213	87	39.55	+	2.2	4.84e-12	1.16e-09
negative regulation of cell development (GO:0010721)	307	22	10.01	+	2.2	0.00054	0.0138
regulation of monoatomic ion transmembrane transport (GO:0034765)	363	26	11.84	+	2.2	0.000236	0.00724
negative regulation of developmental process (GO:0051093)	1007	72	32.83	+	2.19	4.43e-10	6.4e-08
sensory system development (GO:0048880)	420	30	13.69	+	2.19	6.78e-05	0.00262
negative regulation of immune system process (GO:0002683)	547	39	17.84	+	2.19	6.74e-06	0.00035
epithelial cell differentiation (GO:0030855)	646	46	21.06	+	2.18	7.73e-07	5.29e-05
regulation of Wnt signaling pathway (GO:0030111)	323	23	10.53	+	2.18	0.000664	0.0164
leukocyte differentiation (GO:0002521)	479	34	15.62	+	2.18	2.25e-05	0.00102
regulation of peptidase activity (GO:0052547)	423	30	13.79	+	2.18	7.44e-05	0.00283
vascular process in circulatory system (GO:0003018)	254	18	8.28	+	2.17	0.00199	0.04
regulation of canonical Wnt signaling pathway (GO:0060828)	254	18	8.28	+	2.17	0.00199	0.0399
learning or memory (GO:0007611)	339	24	11.05	+	2.17	0.000493	0.0129
myeloid cell differentiation (GO:0030099)	325	23	10.6	+	2.17	0.000686	0.017
positive regulation of lymphocyte activation (GO:0051251)	340	24	11.09	+	2.16	0.000504	0.0131
eye development (GO:0001654)	411	29	13.4	+	2.16	0.000107	0.00386
positive regulation of developmental process (GO:0051094)	1517	107	49.46	+	2.16	2.93e-14	1.18e-11
negative regulation of defense response (GO:0031348)	270	19	8.8	+	2.16	0.00158	0.0332
positive regulation of cell differentiation (GO:0045597)	997	70	32.51	+	2.15	1.45e-09	1.87e-07
regulation of nervous system development (GO:0051960)	584	41	19.04	+	2.15	4.56e-06	0.000249
actin filament organization (GO:0007015)	271	19	8.84	+	2.15	0.00164	0.0341
regulation of growth (GO:0040008)	658	46	21.46	+	2.14	1.66e-06	0.000103
positive regulation of cell cycle (GO:0045787)	358	25	11.67	+	2.14	0.000403	0.0109
neuron differentiation (GO:0030182)	1192	83	38.87	+	2.14	7.02e-11	1.22e-08
brain development (GO:0007420)	704	49	22.96	+	2.13	7.03e-07	4.87e-05
regulation of phosphorylation (GO:0042325)	1109	77	36.16	+	2.13	3.4e-10	5.06e-08
regulation of actin filament-based process (GO:0032970)	406	28	13.24	+	2.12	0.000195	0.00624
positive regulation of leukocyte activation (GO:0002696)	377	26	12.29	+	2.12	0.000342	0.00954
regulation of cell activation (GO:0050865)	655	45	21.36	+	2.11	2.92e-06	0.000168
central nervous system development (GO:0007417)	947	65	30.88	+	2.11	1.73e-08	1.76e-06
mononuclear cell differentiation (GO:1903131)	409	28	13.34	+	2.1	0.000327	0.0092
positive regulation of cell development (GO:0010720)	558	38	18.19	+	2.09	2.75e-05	0.00119
response to external stimulus (GO:0009605)	1880	128	61.3	+	2.09	7.89e-16	4.17e-13
head development (GO:0060322)	765	52	24.94	+	2.08	6.71e-07	4.67e-05
neurogenesis (GO:0022008)	1473	100	48.03	+	2.08	2.94e-12	7.5e-10
positive regulation of gene expression (GO:0010628)	1269	86	41.38	+	2.08	9.86e-11	1.68e-08
regulation of endocytosis (GO:0030100)	341	23	11.12	+	2.07	0.00102	0.0235
regulation of multicellular organismal development (GO:2000026)	1590	107	51.84	+	2.06	6.67e-13	2.04e-10
innate immune response (GO:0045087)	746	50	24.32	+	2.06	1.56e-06	9.74e-05
regulation of anatomical structure size (GO:0090066)	584	39	19.04	+	2.05	2.57e-05	0.00113
regulation of plasma membrane bounded cell projection organization (GO:0120035)	765	51	24.94	+	2.04	1.34e-06	8.67e-05
generation of neurons (GO:0048699)	1277	85	41.64	+	2.04	3.32e-10	4.99e-08
response to other organism (GO:0051707)	1398	93	45.58	+	2.04	4.62e-11	8.74e-09
response to external biotic stimulus (GO:0043207)	1400	93	45.65	+	2.04	4.86e-11	8.96e-09
defense response (GO:0006952)	1463	97	47.7	+	2.03	2.37e-11	4.91e-09
defense response to other organism (GO:0098542)	1056	70	34.43	+	2.03	2.01e-08	2.01e-06
regulation of monoatomic ion transport (GO:0043269)	513	34	16.73	+	2.03	0.000118	0.0041
regulation of vesicle-mediated transport (GO:0060627)	604	40	19.69	+	2.03	2.25e-05	0.00102
cellular response to growth factor stimulus (GO:0071363)	438	29	14.28	+	2.03	0.000325	0.00916
cell migration (GO:0016477)	967	64	31.53	+	2.03	7.88e-08	6.97e-06
regulation of membrane potential (GO:0042391)	514	34	16.76	+	2.03	0.00012	0.00415
multicellular organismal-level homeostasis (GO:0048871)	713	47	23.25	+	2.02	4.93e-06	0.000268
camera-type eye development (GO:0043010)	366	24	11.93	+	2.01	0.00145	0.031
positive regulation of defense response (GO:0031349)	443	29	14.44	+	2.01	0.000373	0.0103
regulation of protein phosphorylation (GO:0001932)	1024	67	33.39	+	2.01	6.29e-08	5.67e-06
organic anion transport (GO:0015711)	367	24	11.97	+	2.01	0.00148	0.0314
regulation of cell projection organization (GO:0031344)	780	51	25.43	+	2.01	2.64e-06	0.000154
regulation of phosphate metabolic process (GO:0019220)	1285	84	41.9	+	2	1.09e-09	1.45e-07
regulation of phosphorus metabolic process (GO:0051174)	1287	84	41.96	+	2	1.14e-09	1.5e-07
T cell activation (GO:0042110)	384	25	12.52	+	2	0.00115	0.0254
regulation of neuron projection development (GO:0010975)	569	37	18.55	+	1.99	9.74e-05	0.00354
response to peptide (GO:1901652)	847	55	27.62	+	1.99	1.44e-06	9.06e-05
gland development (GO:0048732)	462	30	15.06	+	1.99	0.000449	0.0119
regulation of lymphocyte activation (GO:0051249)	525	34	17.12	+	1.99	0.000152	0.0051
response to biotic stimulus (GO:0009607)	1441	93	46.99	+	1.98	2.55e-10	3.9e-08
regulation of immune effector process (GO:0002697)	465	30	15.16	+	1.98	0.000471	0.0124
negative regulation of catalytic activity (GO:0043086)	574	37	18.72	+	1.98	0.000104	0.00377
positive regulation of protein modification process (GO:0031401)	854	55	27.85	+	1.98	1.66e-06	0.000103
response to cytokine (GO:0034097)	839	54	27.36	+	1.97	2.19e-06	0.000131
synapse organization (GO:0050808)	373	24	12.16	+	1.97	0.00167	0.0345
animal organ development (GO:0048513)	2969	191	96.81	+	1.97	2.67e-21	3.41e-18
cell projection organization (GO:0030030)	1297	83	42.29	+	1.96	3.72e-09	4.39e-07
regulation of multicellular organismal process (GO:0051239)	3237	207	105.55	+	1.96	4.04e-23	7.74e-20
regulation of cell differentiation (GO:0045595)	1689	108	55.07	+	1.96	1e-11	2.26e-09
embryonic morphogenesis (GO:0048598)	643	41	20.97	+	1.96	6.03e-05	0.00241
plasma membrane bounded cell projection organization (GO:0120036)	1242	79	40.5	+	1.95	1.31e-08	1.37e-06
response to growth factor (GO:0070848)	456	29	14.87	+	1.95	0.0007	0.0172
regulation of apoptotic process (GO:0042981)	1605	102	52.33	+	1.95	6.64e-11	1.17e-08
leukocyte activation (GO:0045321)	694	44	22.63	+	1.94	2.82e-05	0.00122
cell activation (GO:0001775)	789	50	25.73	+	1.94	8.29e-06	0.000422
sensory organ development (GO:0007423)	647	41	21.1	+	1.94	6.36e-05	0.00249
positive regulation of signal transduction (GO:0009967)	1658	105	54.06	+	1.94	4.68e-11	8.74e-09
negative regulation of transport (GO:0051051)	490	31	15.98	+	1.94	0.00044	0.0118
pattern specification process (GO:0007389)	476	30	15.52	+	1.93	0.00059	0.015
regulation of programmed cell death (GO:0043067)	1651	104	53.83	+	1.93	7.22e-11	1.24e-08
lymphocyte activation (GO:0046649)	557	35	18.16	+	1.93	0.000234	0.0072
cognition (GO:0050890)	383	24	12.49	+	1.92	0.00213	0.0422
biological process involved in interspecies interaction between organisms (GO:0044419)	1536	96	50.08	+	1.92	5.97e-10	8.16e-08
system development (GO:0048731)	3529	220	115.07	+	1.91	3.34e-23	7.31e-20
regulation of cellular component size (GO:0032535)	402	25	13.11	+	1.91	0.00245	0.0477
cell development (GO:0048468)	2530	157	82.49	+	1.9	8.27e-16	4.23e-13
defense response to symbiont (GO:0140546)	921	57	30.03	+	1.9	3.94e-06	0.000218
response to abiotic stimulus (GO:0009628)	1002	62	32.67	+	1.9	1.55e-06	9.69e-05
cell motility (GO:0048870)	1180	73	38.48	+	1.9	1.84e-07	1.39e-05
nervous system development (GO:0007399)	2121	131	69.16	+	1.89	6.61e-13	2.07e-10
endocytosis (GO:0006897)	503	31	16.4	+	1.89	0.000798	0.0192
regulation of developmental process (GO:0050793)	2645	163	86.24	+	1.89	2.88e-16	1.92e-13
regulation of leukocyte activation (GO:0002694)	601	37	19.6	+	1.89	0.000248	0.00749
negative regulation of molecular function (GO:0044092)	894	55	29.15	+	1.89	7.26e-06	0.000375
cytoskeleton organization (GO:0007010)	1207	74	39.36	+	1.88	1.64e-07	1.26e-05
regulation of defense response (GO:0031347)	832	51	27.13	+	1.88	1.53e-05	0.000726
embryo development (GO:0009790)	1247	76	40.66	+	1.87	1.57e-07	1.24e-05
regulation of molecular function (GO:0065009)	2250	137	73.37	+	1.87	4.14e-13	1.35e-10
cell surface receptor signaling pathway (GO:0007166)	1908	116	62.21	+	1.86	5.02e-11	9.16e-09
cell differentiation (GO:0030154)	3868	235	126.12	+	1.86	1.35e-23	4.14e-20
cellular developmental process (GO:0048869)	3869	235	126.16	+	1.86	1.38e-23	3.51e-20
regulation of catalytic activity (GO:0050790)	1566	95	51.06	+	1.86	3.56e-09	4.22e-07
positive regulation of cellular component biogenesis (GO:0044089)	562	34	18.32	+	1.86	0.000632	0.0159
positive regulation of cell communication (GO:0010647)	1885	114	61.46	+	1.85	1e-10	1.69e-08
positive regulation of signaling (GO:0023056)	1886	114	61.5	+	1.85	1.02e-10	1.69e-08
in utero embryonic development (GO:0001701)	546	33	17.8	+	1.85	0.000827	0.0198
response to lipid (GO:0033993)	734	44	23.93	+	1.84	0.000116	0.00405
regulation of protein modification process (GO:0031399)	1335	80	43.53	+	1.84	1.64e-07	1.27e-05
hemopoiesis (GO:0030097)	790	47	25.76	+	1.82	8.58e-05	0.0032
negative regulation of gene expression (GO:0010629)	1064	63	34.69	+	1.82	4.98e-06	0.00027
multicellular organism development (GO:0007275)	4327	256	141.09	+	1.81	1.81e-24	6.95e-21
regulation of response to biotic stimulus (GO:0002831)	559	33	18.23	+	1.81	0.00102	0.0235
protein phosphorylation (GO:0006468)	678	40	22.11	+	1.81	0.00037	0.0102
regulation of proteolysis (GO:0030162)	731	43	23.84	+	1.8	0.000187	0.00601
positive regulation of response to stimulus (GO:0048584)	2384	140	77.73	+	1.8	2.86e-12	7.55e-10
positive regulation of immune system process (GO:0002684)	1090	64	35.54	+	1.8	6.31e-06	0.00033
regulation of cell development (GO:0060284)	959	56	31.27	+	1.79	2.43e-05	0.00108
negative regulation of protein metabolic process (GO:0051248)	946	55	30.85	+	1.78	3.27e-05	0.0014
embryo development ending in birth or egg hatching (GO:0009792)	864	50	28.17	+	1.77	0.000116	0.00406
intracellular signaling cassette (GO:0141124)	764	44	24.91	+	1.77	0.000256	0.00768
response to endogenous stimulus (GO:0009719)	1252	72	40.82	+	1.76	3.49e-06	0.000197
cellular response to cytokine stimulus (GO:0071345)	732	42	23.87	+	1.76	0.000418	0.0113
regulation of transport (GO:0051049)	1831	105	59.7	+	1.76	1.2e-08	1.26e-06
positive regulation of catalytic activity (GO:0043085)	891	51	29.05	+	1.76	0.000101	0.00366
negative regulation of programmed cell death (GO:0043069)	1015	58	33.1	+	1.75	3.85e-05	0.00161
regulation of intracellular signal transduction (GO:1902531)	1916	109	62.47	+	1.74	7.64e-09	8.3e-07
regulation of response to stress (GO:0080134)	1424	81	46.43	+	1.74	9.26e-07	6.19e-05
negative regulation of apoptotic process (GO:0043066)	985	56	32.12	+	1.74	6.61e-05	0.00257
chordate embryonic development (GO:0043009)	847	48	27.62	+	1.74	0.000225	0.007
regulation of hydrolase activity (GO:0051336)	848	48	27.65	+	1.74	0.000228	0.00706
regulation of biological quality (GO:0065008)	3075	174	100.27	+	1.74	7.44e-14	2.85e-11
cellular response to chemical stimulus (GO:0070887)	1845	104	60.16	+	1.73	3.15e-08	3.01e-06
negative regulation of response to stimulus (GO:0048585)	1740	98	56.74	+	1.73	9.79e-08	8.29e-06
positive regulation of cellular component organization (GO:0051130)	1270	71	41.41	+	1.71	9.16e-06	0.000461
negative regulation of cellular component organization (GO:0051129)	754	42	24.59	+	1.71	0.00076	0.0185
anatomical structure development (GO:0048856)	5523	307	180.09	+	1.7	7.88e-26	4.02e-22
reproductive process (GO:0022414)	1566	87	51.06	+	1.7	9.06e-07	6.09e-05
negative regulation of signaling (GO:0023057)	1477	82	48.16	+	1.7	2.1e-06	0.000127
import into cell (GO:0098657)	685	38	22.34	+	1.7	0.00142	0.0304
negative regulation of cell communication (GO:0010648)	1480	82	48.26	+	1.7	2.19e-06	0.000131
developmental process (GO:0032502)	5896	326	192.25	+	1.7	1.11e-27	8.52e-24
response to hormone (GO:0009725)	673	37	21.94	+	1.69	0.00191	0.0387
negative regulation of signal transduction (GO:0009968)	1354	74	44.15	+	1.68	1.21e-05	0.000586
regulation of immune system process (GO:0002682)	1685	92	54.94	+	1.67	9.79e-07	6.52e-05
regulation of signal transduction (GO:0009966)	3059	167	99.74	+	1.67	6.28e-12	1.44e-09
regulation of immune response (GO:0050776)	995	54	32.44	+	1.66	0.000238	0.0073
positive regulation of macromolecule biosynthetic process (GO:0010557)	2553	137	83.24	+	1.65	3.19e-09	3.84e-07
positive regulation of cellular metabolic process (GO:0031325)	3211	172	104.7	+	1.64	1.21e-11	2.69e-09
cellular response to endogenous stimulus (GO:0071495)	1014	54	33.06	+	1.63	0.000386	0.0105
positive regulation of protein metabolic process (GO:0051247)	1316	70	42.91	+	1.63	5.53e-05	0.00223
regulation of cellular component biogenesis (GO:0044087)	1075	57	35.05	+	1.63	0.000288	0.00842
regulation of localization (GO:0032879)	2246	119	73.23	+	1.62	8.08e-08	7.03e-06
response to oxygen-containing compound (GO:1901700)	1435	76	46.79	+	1.62	2.9e-05	0.00125
regulation of protein metabolic process (GO:0051246)	2312	122	75.39	+	1.62	7.97e-08	6.98e-06
positive regulation of biosynthetic process (GO:0009891)	2679	141	87.35	+	1.61	6.78e-09	7.47e-07
response to stress (GO:0006950)	3308	174	107.86	+	1.61	4.39e-11	8.52e-09
positive regulation of cellular biosynthetic process (GO:0031328)	2627	138	85.66	+	1.61	1.03e-08	1.09e-06
regulation of response to stimulus (GO:0048583)	4115	215	134.18	+	1.6	1.15e-13	4.19e-11
positive regulation of molecular function (GO:0044093)	1246	65	40.63	+	1.6	0.000197	0.0063
regulation of cell communication (GO:0010646)	3545	184	115.59	+	1.59	3.68e-11	7.22e-09
apoptotic process (GO:0006915)	1025	53	33.42	+	1.59	0.00109	0.0245
regulation of signaling (GO:0023051)	3544	183	115.56	+	1.58	5.36e-11	9.66e-09
negative regulation of macromolecule biosynthetic process (GO:0010558)	2098	108	68.41	+	1.58	1.52e-06	9.53e-05
negative regulation of macromolecule metabolic process (GO:0010605)	2767	142	90.22	+	1.57	3.06e-08	2.94e-06
negative regulation of metabolic process (GO:0009892)	3003	153	97.92	+	1.56	9.73e-09	1.04e-06
immune system process (GO:0002376)	2492	126	81.26	+	1.55	5.56e-07	3.94e-05
regulation of cellular component organization (GO:0051128)	2612	132	85.17	+	1.55	2.72e-07	2.04e-05
positive regulation of transport (GO:0051050)	1030	52	33.58	+	1.55	0.0021	0.0417
negative regulation of biosynthetic process (GO:0009890)	2181	110	71.12	+	1.55	3.16e-06	0.00018
programmed cell death (GO:0012501)	1071	54	34.92	+	1.55	0.00144	0.0307
negative regulation of cellular metabolic process (GO:0031324)	2501	126	81.55	+	1.55	5.85e-07	4.11e-05
cell death (GO:0008219)	1072	54	34.95	+	1.54	0.00145	0.0309
negative regulation of cellular biosynthetic process (GO:0031327)	2145	108	69.94	+	1.54	4.83e-06	0.000263
immune response (GO:0006955)	1721	86	56.12	+	1.53	6.9e-05	0.00266
negative regulation of biological process (GO:0048519)	5527	275	180.22	+	1.53	1.83e-15	8.5e-13
homeostatic process (GO:0042592)	1552	77	50.61	+	1.52	0.000258	0.00771
positive regulation of cellular process (GO:0048522)	5836	288	190.29	+	1.51	6.75e-16	3.83e-13
negative regulation of cellular process (GO:0048523)	4998	245	162.97	+	1.5	1.42e-12	4.11e-10
positive regulation of metabolic process (GO:0009893)	3773	184	123.03	+	1.5	5.54e-09	6.34e-07
regulation of gene expression (GO:0010468)	4741	230	154.59	+	1.49	2.9e-11	5.85e-09
response to chemical (GO:0042221)	3794	184	123.71	+	1.49	8.21e-09	8.79e-07
positive regulation of macromolecule metabolic process (GO:0010604)	3423	166	111.61	+	1.49	5.88e-08	5.33e-06
regulation of macromolecule biosynthetic process (GO:0010556)	4868	234	158.73	+	1.47	4.48e-11	8.59e-09
positive regulation of biological process (GO:0048518)	6412	308	209.07	+	1.47	1.57e-15	7.5e-13
multicellular organismal process (GO:0032501)	7320	351	238.68	+	1.47	1.37e-18	1.31e-15
regulation of cellular metabolic process (GO:0031323)	5768	274	188.08	+	1.46	9.62e-13	2.83e-10
regulation of cellular biosynthetic process (GO:0031326)	4984	234	162.51	+	1.44	5.33e-10	7.42e-08
regulation of macromolecule metabolic process (GO:0060255)	6031	283	196.65	+	1.44	1.47e-12	4.16e-10
regulation of biosynthetic process (GO:0009889)	5069	237	165.28	+	1.43	5.12e-10	7.19e-08
regulation of metabolic process (GO:0019222)	6551	299	213.61	+	1.4	5.31e-12	1.25e-09
regulation of primary metabolic process (GO:0080090)	5571	254	181.65	+	1.4	1.03e-09	1.39e-07
regulation of DNA-templated transcription (GO:0006355)	3162	142	103.1	+	1.38	5.81e-05	0.00234
regulation of RNA biosynthetic process (GO:2001141)	3173	142	103.46	+	1.37	6.06e-05	0.0024
regulation of RNA metabolic process (GO:0051252)	3440	153	112.17	+	1.36	4.27e-05	0.00177
cellular component organization (GO:0016043)	5525	240	180.15	+	1.33	3.43e-07	2.54e-05
regulation of nucleobase-containing compound metabolic process (GO:0019219)	3742	159	122.01	+	1.3	0.00032	0.00906
cellular component organization or biogenesis (GO:0071840)	5738	241	187.1	+	1.29	5.24e-06	0.00028
regulation of biological process (GO:0050789)	12257	492	399.66	+	1.23	6.94e-13	2.08e-10
biological regulation (GO:0065007)	12671	506	413.16	+	1.22	2.94e-13	1.02e-10
regulation of cellular process (GO:0050794)	11589	454	377.88	+	1.2	5.76e-09	6.53e-07
response to stimulus (GO:0050896)	8826	344	287.79	+	1.2	1.58e-05	0.000741
nucleobase-containing compound metabolic process (GO:0006139)	2559	55	83.44	-	0.66	0.000463	0.0122
nucleic acid metabolic process (GO:0090304)	2023	43	65.96	-	0.65	0.00195	0.0393
sensory perception (GO:0007600)	1672	27	54.52	-	0.5	2.17e-05	0.000988
DNA damage response (GO:0006974)	754	9	24.59	-	0.37	0.000356	0.00985
G protein-coupled receptor signaling pathway (GO:0007186)	1916	22	62.47	-	0.35	1.31e-09	1.72e-07
RNA processing (GO:0006396)	811	9	26.44	-	0.34	0.000109	0.00391
DNA metabolic process (GO:0006259)	673	7	21.94	-	0.32	0.000248	0.00748
detection of stimulus (GO:0051606)	771	7	25.14	-	0.28	2.82e-05	0.00122
mRNA processing (GO:0006397)	436	3	14.22	-	0.21	0.000562	0.0144
DNA repair (GO:0006281)	485	3	15.81	-	0.19	0.000143	0.00483
ribonucleoprotein complex biogenesis (GO:0022613)	415	2	13.53	-	0.15	0.000216	0.00682
detection of stimulus involved in sensory perception (GO:0050906)	675	3	22.01	-	0.14	7.26e-07	5.01e-05
ribosome biogenesis (GO:0042254)	305	1	9.95	-	0.1	0.000894	0.0211
detection of chemical stimulus (GO:0009593)	614	2	20.02	-	0.1	4.27e-07	3.12e-05
detection of chemical stimulus involved in sensory perception (GO:0050907)	583	1	19.01	-	0.05	1.59e-07	1.25e-05
sensory perception of chemical stimulus (GO:0007606)	1256	1	40.95	-	0.02	1.97e-17	1.59e-14
rRNA processing (GO:0006364)	205	0	6.68	-	< 0.01	0.00225	0.0444
double-strand break repair (GO:0006302)	204	0	6.65	-	< 0.01	0.00223	0.044
detection of chemical stimulus involved in sensory perception of smell (GO:0050911)	522	0	17.02	-	< 0.01	5.35e-08	4.88e-06
sensory perception of smell (GO:0007608)	1156	0	37.69	-	< 0.01	1.52e-17	1.29e-14
