# Supplementary material for: HMGN1 and HMGN2 are recruited to acetylated and histone variant H2A.Z-containing nucleosomes to regulate chromatin state and transcription
Source: J Biol Chem. 2025 Nov 29;302(1):110997. doi: 10.1016/j.jbc.2025.110997 (PMC12796744; doi:10.1016/j.jbc.2025.110997)
Supplement: Table S5 [file mmc5.xlsx]

## Sheet: RT-qPCR
Table S5. Significance values of statistical analyses
	HMGN1 site	HMGN2 site
WT vs. Hmgn1-/- mESCs	3.50519e-05	0.0775912
WT vs. Hmgn2-/- mESCs	0.0157184	0.00618721
WT vs. Hmgn1-/-Hmgn2-/- mESCs	3.47843e-05	0.00678713
*p-values from paired ttests are being reported here

## Sheet: Nucleosome-binding assays
Table S5. Significance values of statistical analyses
Figure 4C-F
	Nucleosomes
Protein	Canonical	H2AE61A	H2AE92K	H2A.Z2	H3K4me3	H3K9ac	H3K14ac	H3K18ac	H3K23ac	H3K27ac	H3∆N32	Tailless histones
GST-HMGN1	1	0.0018106	0.023217	0.000791407	0.727827	0.0198346	0.00745576	0.0184891	0.897806	0.0140863	0.31289	0.00288087
GST-HMGN2	1	0.0304261	0.115421	0.0208636	0.94745	0.446203	0.235086	0.352742	0.799757	0.289533	0.717091	0.112485
GST-HMGN1∆C	1	0.233288	0.270122	0.469151	0.0712107	0.863623	0.629029	0.373123	0.554748	0.937788	0.837052	0.374809
GST-HMGN2∆C	1	0.0180724	0.00368891	0.000284285	0.361369	0.190557	0.101272	0.299738	0.985485	0.0657394	0.194972	0.0190636
Supplementary Figure S4C-D
	Nucleosomes
Protein	Canonical	H2AE61A	H2AE92K	H2A.Z2	H3K4me3	H3K9me3	H3K27me3	H3K36me3
GST-HMGN1	1	0.0283005	0.17622	0.215359	0.462039	0.898913	0.996328	0.354015
GST-HMGN2	1	0.00528475	0.0232704	0.0642847	0.424685	0.800354	0.84655	0.505416
*p-values from paired ttests are being reported here
