# Supplementary material for: HMGN1 and HMGN2 are recruited to acetylated and histone variant H2A.Z-containing nucleosomes to regulate chromatin state and transcription
Source: J Biol Chem. 2025 Nov 29;302(1):110997. doi: 10.1016/j.jbc.2025.110997 (PMC12796744; doi:10.1016/j.jbc.2025.110997)
Supplement: Table S6 [file mmc6.xlsx]

## Sheet: Sheet 1
Table S6. Modification states of histone tail residues
Histone	Modification	WT Rep1 (%)	WT Rep2 (%)	WT Rep3 (%)	Hmgn1-/-Hmgn2-/- Rep1 (%)	Hmgn1-/-Hmgn2-/- Rep2 (%)	Hmgn1-/-Hmgn2-/- Rep3 (%)
H1.4	K25UN	96.098	98.6979	99.289	94.7359	99.3726	98.8415
	K25AC	0.849615	0.131342	0.148908	1.3043	0.0877513	0.330473
	K25ME1	0.579494	0.718166	0.393373	1.37111	0.45389	0.450372
	K25ME2	1.05397	0.14684	0.0330221	0.769574	0.0165565	0.127487
	K25ME3	1.41893	0.305796	0.135741	1.81912	0.0692152	0.250147
H2A1	K13UN	99.9738	99.9791	99.9821	99.9797	99.971	99.9711
	K13AC	0.0262075	0.0208539	0.0178502	0.0203233	0.0289938	0.0288817
	K15UN	99.9862	99.991	99.9971	99.9816	99.998	99.9858
	K15AC	0.013773	0.00901595	0.00285808	0.0183689	0.00195463	0.0142052
H2A3	K13UN	99.8594	99.8198	99.9383	99.8375	99.9595	99.8957
	K13AC	0.140567	0.180228	0.0616696	0.162546	0.0404833	0.104311
	K15UN	99.8816	99.8894	99.9206	99.7598	99.9564	99.8936
	K15AC	0.118411	0.110617	0.0794286	0.240227	0.0436443	0.106433
H2A	K5UN	93.8696	91.5251	92.0063	91.1376	86.6167	94.6032
	K5AC	6.13042	8.47486	7.99366	8.8624	13.3833	5.39678
	K9UN	98.7885	98.6166	99.0349	98.4527	98.4429	99.1197
	K9AC	1.2115	1.38335	0.965094	1.54728	1.55711	0.880262
	K36UN	99.7382	99.4062	99.9591	99.8561	99.9622	99.8608
	K36AC	0.261821	0.593838	0.0408657	0.143913	0.0377609	0.139155
H3.1	K27UN	21.1554	22.4277	18.3338	16.8093	14.5995	16.556
	K27AC	2.51983	1.97743	2.44518	2.63938	2.00084	2.42698
	K27ME1	25.5095	22.6078	24.8313	23.2153	23.3565	21.7187
	K27ME2	41.7353	43.7696	43.9354	46.1305	48.2664	48.2522
	K27ME3	9.07998	9.21743	10.4543	11.2054	11.7768	11.046
	K36UN	29.3148	30.0395	30.2792	31.8582	33.5273	31.6707
	K36AC	0.495139	0.301898	0.132714	0.51285	0.0465311	0.225651
	K36ME1	26.3889	26.731	26.2317	26.5345	29.6331	28.4092
	K36ME2	29.9496	29.1728	30.3654	28.6164	25.9935	27.8467
	K36ME3	13.8515	13.7548	12.991	12.4781	10.7995	11.8477
H3.3	K27UN	26.8715	26.9285	28.0163	30.7614	24.6833	27.5668
	K27AC	9.74414	10.7776	5.19177	6.81808	7.17298	5.64602
	K27ME1	21.6082	25.4617	28.781	19.907	28.7659	23.8269
	K27ME2	29.663	27.4164	28.4382	31.4542	29.5935	32.1959
	K27ME3	12.1132	9.41583	9.57271	11.0594	9.78435	10.7644
	K36UN	19.6134	20.9755	21.3405	20.5428	22.2615	22.46
	K36AC	6.44525	7.80283	4.19185	5.9831	3.41514	3.47921
	K36ME1	18.4852	16.0188	17.8437	17.8098	19.1069	19.6341
	K36ME2	29.9503	31.4619	31.9095	27.9075	32.7636	29.6615
	K36ME3	25.5058	23.741	24.7146	27.7568	22.4529	24.7651
H3	K9UN	38.6357	39.0202	33.1179	29.992	19.2512	25.505
	K9AC	1.10562	0.729333	1.41359	1.46714	1.37686	1.70877
	K9ME1	31.646	30.1797	23.7764	33.9366	14.7689	19.9374
	K9ME2	26.6973	27.8321	39.1636	32.3746	59.0267	50.1489
	K9ME3	1.9154	2.23863	2.52841	2.22966	5.5764	2.69994
	K14UN	68.9951	68.9213	64.6833	65.4908	62.5186	70.0348
	K14AC	31.0049	31.0787	35.3167	34.5092	37.4814	29.9652
	K18UN	79.2386	83.0971	81.9346	81.4777	86.2023	81.1795
	K18AC	20.6201	16.7747	17.925	18.3493	13.6709	18.6732
	K18ME1	0.141349	0.128254	0.140408	0.173007	0.12674	0.147313
	K23UN	51.6984	60.2852	54.1023	53.4722	60.532	50.8348
	K23AC	48.2621	39.6904	45.8375	46.4588	39.3935	49.0668
	K23ME1	0.0395046	0.0243611	0.0601506	0.06899	0.07451	0.0983894
	K56UN	96.9698	96.7353	99.0121	98.3696	99.8146	98.9597
	K56AC	0.88814	1.0228	0.617708	0.552518	0.0964961	0.368188
	K56ME1	2.14207	2.24192	0.370221	1.07786	0.0889024	0.67209
	K64UN	99.4841	99.961	99.851	99.6305	99.9985	99.9284
	K64AC	0.515884	0.0390255	0.149007	0.369518	0.00147532	0.0716081
	K79UN	84.1494	81.5622	81.3581	76.4871	81.491	77.7728
	K79AC	0.943239	1.23228	0.19169	0.436602	0.0803727	0.87297
	K79ME1	8.46518	2.9573	9.46304	12.9907	11.0206	14.6943
	K79ME2	4.0447	11.4937	7.73269	8.26824	6.16871	5.73738
	K79ME3	2.39744	2.75452	1.25448	1.81739	1.23935	0.922579
	K122UN	99.92	99.9104	99.9787	99.933	99.9948	99.9554
	K122AC	0.0799609	0.0896276	0.0212996	0.0670375	0.00524829	0.044617
	Q19UN	99.9459	99.9101	99.9163	99.8666	99.9483	99.9279
	Q19ME1	0.0541472	0.0898848	0.0837303	0.133351	0.0516509	0.0720649
	Q55UN	96.0483	98.6303	98.9868	97.1949	99.1066	98.4455
	Q55ME1	3.95167	1.36972	1.01319	2.80507	0.893437	1.55455
	R42UN	93.8147	94.7969	98.1901	95.0195	99.7738	97.3891
	R42ME2	6.18534	5.20312	1.80991	4.98047	0.226168	2.61095
	R49UN	94.2907	93.975	96.5398	93.163	97.3134	95.553
	R49ME2	5.7093	6.02496	3.4602	6.83695	2.68662	4.44699
H3R2UN	K4UN	90.0085	91.5329	84.4065	89.5204	81.0558	84.8657
	K4AC	0.343852	0.0899073	0.15661	0.309904	0.101127	0.160366
	K4ME1	8.47153	7.88286	14.8454	8.90034	18.4426	14.4707
	K4ME2	0.271327	0.205744	0.287623	0.219803	0.334709	0.208648
	K4ME3	0.904764	0.288571	0.303864	1.04953	0.0657672	0.294588
	Q5UN	97.6846	98.5328	99.2946	98.3009	99.6718	98.5972
	Q5ME1	2.31545	1.46717	0.705437	1.69906	0.328166	1.40282
H4	K5UN	83.8286	84.7418	84.6675	82.9061	84.5748	84.3846
	K5AC	16.1714	15.2582	15.3325	17.0939	15.4252	15.6154
	K8UN	86.8024	85.0699	86.2319	84.3212	85.2268	85.6301
	K8AC	13.1976	14.9301	13.7681	15.6788	14.7732	14.3699
	K12UN	92.1849	92.6051	93.3599	90.6898	92.808	92.5325
	K12AC	7.81514	7.39487	6.64014	9.31023	7.19196	7.46749
	K16UN	69.244	68.1412	69.4395	68.328	66.9136	68.9241
	K16AC	30.756	31.8588	30.5605	31.672	33.0864	31.0759
	K20UN	4.2732	50.6603	15.8474	6.1897	79.806	11.0621
	K20AC	1.05469	0.235522	2.262	2.17866	3.2181	0.687798
	K20ME1	0.196373	0.0381835	0.564374	0.123993	0.495189	0.165204
	K20ME2	88.5668	46.5447	74.3573	86.629	11.6281	83.5784
	K20ME3	5.90895	2.52125	6.96894	4.8786	4.85266	4.50655
