# Supplementary material for: HMGN1 and HMGN2 are recruited to acetylated and histone variant H2A.Z-containing nucleosomes to regulate chromatin state and transcription
Source: J Biol Chem. 2025 Nov 29;302(1):110997. doi: 10.1016/j.jbc.2025.110997 (PMC12796744; doi:10.1016/j.jbc.2025.110997)
Supplement: Table S7 [file mmc7.xlsx]

## Sheet: Genome editing
Table S7. Oligos
Name	Sequence	Assay
HMGN1 sgRNA Forward	5’ - CACCGACTTACGGCCGACAGCCTCG - 3’	Genome editing
HMGN1 sgRNA Reverse	5’ - AAACCGAGGCTGTCGGCCGTAAGTC - 3’	Genome editing
HMGN2 sgRNA Forward	5' - CACCGAGGCTGGCTTACCTTCGCAG - 3 ’	Genome editing
HMGN2 sgRNA Reverse	5' - AAACCTGCGAAGGTAAGCCAGCCTC - 3 ’	Genome editing

## Sheet: RT-qPCR
Table S7. Oligos
Name	Sequence	Assay
HMGN1 transcript Forward	5’ - CTCGGTGACAGATCCGACGA" - 3’	RT-qPCR
HMGN1 transcript Reverse	5’ - CTCCATCCGCGCTAACCTTC - 3’	RT-qPCR
HMGN2 transcript Forward	5' - TACCCAAGGGGAAGAAGGGG - 3 ’	RT-qPCR
HMGN2 transcript Reverse	5' - TCAGCTTTCTGTGCCTGGTC - 3 ’	RT-qPCR
Tbp transcript Reverse	5' - TGTATCTACCGTGAATCTTGGC - 3 ’	RT-qPCR
Tbp transcript Reverse	5' - CCAGAACTGAAAATCAACGCAG - 3 ’	RT-qPCR

## Sheet: Protein Purification
Table S7. Oligos
Name	Sequence	Assay
HMGN1 CDS into pGEX backbone via Gibson Forward	5' - CACGATGCGGCCGCTCGAGTTAGTCGGACTTAGCTTCTTTC - 3'	Expression and purification of GST-tagged HMGN proteins
HMGN1 CDS into pGEX backbone via Gibson Reverse	5' - GTTCCAGGGGCCCCTGGGATCCATGCCCAAGAGGAAGGTTAGCGCGG - 3'	Expression and purification of GST-tagged HMGN proteins
pGEX backbone amplification for HMGN1 insert via Gibson Forward	5' - CCGCGCTAACCTTCCTCTTGGGCATGGATCCCAGGGGCCCCTGGAAC - 3'	Expression and purification of GST-tagged HMGN proteins
pGEX backbone amplification for HMGN1 insert via Gibson Reverse	5' - GAAAGAAGCTAAGTCCGACTAACTCGAGCGGCCGCATCGTG - 3'	Expression and purification of GST-tagged HMGN proteins
HMGN2 CDS into pGEX backbone via Gibson Forward	5' - CACGATGCGGCCGCTCGAGTCACTTGGCATCTCCAGCACC - 3'	Expression and purification of GST-tagged HMGN proteins
HMGN2 CDS into pGEX backbone via Gibson Reverse	5' - GTTCCAGGGGCCCCTGGGATCCATGCCCAAAAGAAAGGCTGAAGGGG - 3'	Expression and purification of GST-tagged HMGN proteins
pGEX backbone amplification for HMGN2 insert via Gibson Forward	5' - CCCCTTCAGCCTTTCTTTTGGGCATGGATCCCAGGGGCCCCTGGAAC - 3'	Expression and purification of GST-tagged HMGN proteins
pGEX backbone amplification for HMGN2 insert via Gibson Reverse	5' - GGTGCTGGAGATGCCAAGTGACTCGAGCGGCCGCATCGTG - 3'	Expression and purification of GST-tagged HMGN proteins
Diagnostic PCR Froward	5' - CGCTTACAGACAAGCTGTG - 3'	Expression and purification of GST-tagged HMGN proteins
Diagnostic PCR Reverse	5' - CGTATTGAAGCTATCCCAC - 3'	Expression and purification of GST-tagged HMGN proteins
HMGN1∆C primer Forward	5' - CAGCTCTGTGGTTTGCTGGTC - 3'	Expression and purification of GST-tagged HMGN proteins
HMGN1∆C primer Reverse	5' - CTCGAGCGGCCGCATCGTG- 3'	Expression and purification of GST-tagged HMGN proteins
HMGN2∆C primer Forward	5' - ATTATTCGCATCCTTCCCGGCG - 3'	Expression and purification of GST-tagged HMGN proteins
HMGN2∆C primer Reverse	5' - CTCGAGCGGCCGCATCGTG - 3'	Expression and purification of GST-tagged HMGN proteins
